# Supplementary material for: Virome-wide detection of natural infection events and the associated antibody dynamics using longitudinal highly-multiplexed serology
Source: Nat Commun. 2023 Mar 30;14:1783. doi: 10.1038/s41467-023-37378-z (PMC10062260; doi:10.1038/s41467-023-37378-z)
Supplement: Supplementary file 3 — Source Data [file 41467_2023_37378_MOESM3_ESM.xlsx]

## Sheet: Supplementary Data 1
Supplementary Table 1: HV2T library content by species
Species	Taxon ID	Number of Peptides
Aichivirus A	72149	87
Alphapapillomavirus 10	333754	62
Alphapapillomavirus 3	333767	59
Alphapapillomavirus 7	337042	85
Alphapapillomavirus 9	337041	119
Alphatorquevirus (Torque teno viruses)*	687331	194
Betacoronavirus 1	694003	121
Betapapillomavirus 1	337051	22
Betapapillomavirus 2	333924	22
Betatorquevirus (Torque teno mini viruses)*	687332	37
California encephalitis orthobunyavirus	1933264	19
Cardiovirus B	1821750	31
Chikungunya virus	37124	27
Cosavirus A	1330491	5
Dengue virus	12637	171
Enterovirus A	138948	464
Enterovirus B	138949	566
Enterovirus C	138950	575
Enterovirus D	138951	238
Gammatorquevirus (Torque teno midi viruses)*	687333	59
Hepacivirus C	11103	1297
Hepatitis B virus	10407	91
Hepatovirus A	12092	86
Human alphaherpesvirus 1	10298	718
Human alphaherpesvirus 2	10310	620
Human alphaherpesvirus 3	10335	81
Human betaherpesvirus 5	10359	569
Human betaherpesvirus 6	10368	314
Human betaherpesvirus 7	10372	199
Human bocavirus	329641	24
Human coronavirus 229E	11137	51
Human coronavirus HKU1	290028	81
Human coronavirus NL63	277944	47
Human gammaherpesvirus 4	10376	613
Human gammaherpesvirus 8	37296	37
Human immunodeficiency virus 1	11676	41
Human mastadenovirus A	129875	209
Human mastadenovirus B	108098	349
Human mastadenovirus C	129951	351
Human mastadenovirus D	130310	285
Human metapneumovirus	162145	119
Human orthopneumovirus	11250	147
Human picobirnavirus	145856	7
Human polyomavirus 1	1891762	20
Human polyomavirus 2	1891763	18
Human polyomavirus 3	1891764	19
Human respirovirus 1	12730	25
Human respirovirus 3	11216	178
Human rubulavirus 2	1979160	35
Human rubulavirus 4	1979161	41
Influenza A virus	11320	313
Influenza B virus	11520	142
Influenza C virus	11552	30
Japanese encephalitis virus	11072	122
Lymphocytic choriomeningitis mammarenavirus	11623	10
Mamastrovirus 1	1239565	73
Mammalian orthoreovirus	351073	17
Measles morbillivirus	11234	110
Molluscum contagiosum virus	10279	27
Mumps rubulavirus	1979165	36
Norwalk virus	11983	410
Orthohepevirus A	1678143	116
Parechovirus A	1803956	78
Primate T-lymphotropic virus 1	194440	84
Rabies lyssavirus	11292	29
Rhinovirus A	147711	1214
Rhinovirus B	147712	537
Rhinovirus C	463676	819
Rotavirus A	28875	164
Rotavirus B	28876	89
Rotavirus C	36427	151
Rotavirus H	1348384	90
Rubella virus	11041	72
Salivirus A	1330524	2
Sapporo virus	95342	51
Severe acute respiratory syndrome coronavirus	694009	173
Vaccinia virus	10245	70
West Nile virus	11082	108
Yellow fever virus	11089	103
Zika virus	64320	125
* indicates viruses defined at the genus-level, rather than species-level

## Sheet: Supplementary Data 2
Supplementary Table 2: COVID-19 vaccination cohort biodata
Sequencing Library ID	Participant ID	Sex	Age	Days between vaccine doses	Collection timepoint (days after first vaccine dose)
CVAX_001_0_1x_PV2_ProG	CVAX_001	Female	30-39	28	0
CVAX_001_8_1x_PV2_ProG	CVAX_001	Female	30-39	28	8
CVAX_001_28_1x_PV2_ProG	CVAX_001	Female	30-39	28	28
CVAX_001_140_1x_PV2_ProG	CVAX_001	Female	30-39	28	140
CVAX_002_0_1x_PV2_ProG	CVAX_002	Female	30-39	28	0
CVAX_002_8_1x_PV2_ProG	CVAX_002	Female	30-39	28	8
CVAX_002_28_1x_PV2_ProG	CVAX_002	Female	30-39	28	28
CVAX_002_140_1x_PV2_ProG	CVAX_002	Female	30-39	28	138
CVAX_003_0_1x_PV2_ProG	CVAX_003	Male	30-39	28	0
CVAX_003_8_1x_PV2_ProG	CVAX_003	Male	30-39	28	8
CVAX_003_28_1x_PV2_ProG	CVAX_003	Male	30-39	28	28
CVAX_003_140_1x_PV2_ProG	CVAX_003	Male	30-39	28	133
CVAX_004_0_1x_PV2_ProG	CVAX_004	Male	40-49	28	0
CVAX_004_8_1x_PV2_ProG	CVAX_004	Male	40-49	28	8
CVAX_004_28_1x_PV2_ProG	CVAX_004	Male	40-49	28	28
CVAX_004_140_1x_PV2_ProG	CVAX_004	Male	40-49	28	135
CVAX_005_0_1x_PV2_ProG	CVAX_005	Female	30-39	28	0
CVAX_005_8_1x_PV2_ProG	CVAX_005	Female	30-39	28	8
CVAX_005_28_1x_PV2_ProG	CVAX_005	Female	30-39	28	28
CVAX_005_140_1x_PV2_ProG	CVAX_005	Female	30-39	28	138
CVAX_006_0_1x_PV2_ProG	CVAX_006	Male	50-59	32	1
CVAX_006_8_1x_PV2_ProG	CVAX_006	Male	50-59	32	7
CVAX_006_140_1x_PV2_ProG	CVAX_006	Male	50-59	32	138
CVAX_007_0_1x_PV2_ProG	CVAX_007	Female	18-29	28	0
CVAX_007_8_1x_PV2_ProG	CVAX_007	Female	18-29	28	8
CVAX_007_140_1x_PV2_ProG	CVAX_007	Female	18-29	28	139
CVAX_008_0_1x_PV2_ProG	CVAX_008	Male	40-49	28	0
CVAX_008_8_1x_PV2_ProG	CVAX_008	Male	40-49	28	8
CVAX_008_28_1x_PV2_ProG	CVAX_008	Male	40-49	28	28
CVAX_008_140_1x_PV2_ProG	CVAX_008	Male	40-49	28	140
CVAX_009_0_1x_PV2_ProG	CVAX_009	Male	18-29	32	0
CVAX_009_8_1x_PV2_ProG	CVAX_009	Male	18-29	32	8
CVAX_009_28_1x_PV2_ProG	CVAX_009	Male	18-29	32	32
CVAX_009_140_1x_PV2_ProG	CVAX_009	Male	18-29	32	140
CVAX_010_0_1x_PV2_ProG	CVAX_010	Male	60+	29	0
CVAX_010_8_1x_PV2_ProG	CVAX_010	Male	60+	29	8
CVAX_010_28_1x_PV2_ProG	CVAX_010	Male	60+	29	29
CVAX_010_140_1x_PV2_ProG	CVAX_010	Male	60+	29	135
CVAX_011_0_1x_PV2_ProG	CVAX_011	Female	18-29	28	0
CVAX_011_8_1x_PV2_ProG	CVAX_011	Female	18-29	28	8
CVAX_011_28_1x_PV2_ProG	CVAX_011	Female	18-29	28	28
CVAX_011_140_1x_PV2_ProG	CVAX_011	Female	18-29	28	140
CVAX_012_0_1x_PV2_ProG	CVAX_012	Female	18-29	27	1
CVAX_012_8_1x_PV2_ProG	CVAX_012	Female	18-29	27	7
CVAX_012_28_1x_PV2_ProG	CVAX_012	Female	18-29	27	27
CVAX_012_140_1x_PV2_ProG	CVAX_012	Female	18-29	27	137
CVAX_013_0_1x_PV2_ProG	CVAX_013	Male	18-29	32	0
CVAX_013_8_1x_PV2_ProG	CVAX_013	Male	18-29	32	8
CVAX_013_28_1x_PV2_ProG	CVAX_013	Male	18-29	32	28
CVAX_013_140_1x_PV2_ProG	CVAX_013	Male	18-29	32	138
CVAX_014_0_1x_PV2_ProG	CVAX_014	Female	40-49	45	0
CVAX_014_8_1x_PV2_ProG	CVAX_014	Female	40-49	45	8
CVAX_014_28_1x_PV2_ProG	CVAX_014	Female	40-49	45	42
CVAX_014_140_1x_PV2_ProG	CVAX_014	Female	40-49	45	134
CVAX_015_0_1x_PV2_ProG	CVAX_015	Male	18-29	28	0
CVAX_015_8_1x_PV2_ProG	CVAX_015	Male	18-29	28	8
CVAX_015_140_1x_PV2_ProG	CVAX_015	Male	18-29	28	138
CVAX_016_0_1x_PV2_ProG	CVAX_016	Female	30-39	28	0
CVAX_016_8_1x_PV2_ProG	CVAX_016	Female	30-39	28	8
CVAX_016_28_1x_PV2_ProG	CVAX_016	Female	30-39	28	28
CVAX_016_140_1x_PV2_ProG	CVAX_016	Female	30-39	28	133
CVAX_017_0_1x_PV2_ProG	CVAX_017	Female	50-59	28	2
CVAX_017_8_1x_PV2_ProG	CVAX_017	Female	50-59	28	8
CVAX_017_28_1x_PV2_ProG	CVAX_017	Female	50-59	28	28
CVAX_017_140_1x_PV2_ProG	CVAX_017	Female	50-59	28	134
CVAX_018_0_1x_PV2_ProG	CVAX_018	Female	30-39	28	0
CVAX_018_8_1x_PV2_ProG	CVAX_018	Female	30-39	28	8
CVAX_018_28_1x_PV2_ProG	CVAX_018	Female	30-39	28	28
CVAX_018_140_1x_PV2_ProG	CVAX_018	Female	30-39	28	133
CVAX_020_0_1x_PV2_ProG	CVAX_020	Female	60+	28	1
CVAX_020_8_1x_PV2_ProG	CVAX_020	Female	60+	28	10
CVAX_020_140_1x_PV2_ProG	CVAX_020	Female	60+	28	140
CVAX_021_0_1x_PV2_ProG	CVAX_021	Female	60+	28	8
CVAX_021_8_1x_PV2_ProG	CVAX_021	Female	60+	28	8
CVAX_021_28_1x_PV2_ProG	CVAX_021	Female	60+	28	27
CVAX_021_140_1x_PV2_ProG	CVAX_021	Female	60+	28	141
CVAX_022_0_1x_PV2_ProG	CVAX_022	Male	60+	28	8
CVAX_022_8_1x_PV2_ProG	CVAX_022	Male	60+	28	8
CVAX_022_28_1x_PV2_ProG	CVAX_022	Male	60+	28	27
CVAX_022_140_1x_PV2_ProG	CVAX_022	Male	60+	28	141

## Sheet: Supplementary Data 3
Supplementary Table 2: ACS cohort biodata
Sequencing Library ID	Participant ID	Visit (days from start)	Sample Collection Date	Sex	Age	Ethnicity	TB Disease Stage
X040333_D000.Pro_PV2T	40333	0	2006-07-19	female	16–18	coloured	non-progressor
X040333_D180.Pro_PV2T	40333	180	2007-02-02	female	16–18	coloured	non-progressor
X040333_D360.Pro_PV2T	40333	360	2007-07-31	female	16–18	coloured	non-progressor
X040333_D540.Pro_PV2T	40333	540	2008-01-23	female	16–18	coloured	non-progressor
X040695_D000.Pro_PV2T	40695	0	2006-07-12	male	14–15	coloured	progressor
X040695_D180.Pro_PV2T	40695	180	2007-01-16	male	14–15	coloured	progressor
X040695_D360.Pro_PV2T	40695	360	2007-06-28	male	14–15	coloured	progressor
X040695_D540.Pro_PV2T	40695	540	2008-01-10	male	14–15	coloured	progressor
X040699_D000.Pro_PV2T	40699	0	2006-07-12	female	14–15	coloured	non-progressor
X040699_D180.Pro_PV2T	40699	180	2007-01-16	female	14–15	coloured	non-progressor
X040699_D360.Pro_PV2T	40699	360	2007-06-29	female	14–15	coloured	non-progressor
X040699_D540.Pro_PV2T	40699	540	2008-01-08	female	14–15	coloured	non-progressor
X040718_D000.Pro_PV2T	40718	0	2006-07-19	female	12–13	coloured	progressor
X040718_D180.Pro_PV2T	40718	180	2007-01-26	female	12–13	coloured	progressor
X040718_D360.Pro_PV2T	40718	360	2007-07-09	female	12–13	coloured	progressor
X040718_D540.Pro_PV2T	40718	540	2008-01-23	female	12–13	coloured	progressor
X040741_D000.Pro_PV2T	40741	0	2006-07-19	female	14–15	coloured	non-progressor
X040741_D180.Pro_PV2T	40741	180	2007-01-16	female	14–15	coloured	non-progressor
X040741_D360.Pro_PV2T	40741	360	2007-07-10	female	14–15	coloured	non-progressor
X040741_D540.Pro_PV2T	40741	540	2008-01-15	female	14–15	coloured	non-progressor
X040811_D000.Pro_PV2T	40811	0	2006-07-26	female	14–15	coloured	non-progressor
X040811_D180.Pro_PV2T	40811	180	2007-01-26	female	14–15	coloured	non-progressor
X040811_D360.Pro_PV2T	40811	360	2007-07-17	female	14–15	coloured	non-progressor
X040811_D540.Pro_PV2T	40811	540	2008-01-29	female	14–15	coloured	non-progressor
X040843_D000.Pro_PV2T	40843	0	2006-07-27	male	14–15	coloured	non-progressor
X040843_D180.Pro_PV2T	40843	180	2007-02-09	male	14–15	coloured	non-progressor
X040843_D360.Pro_PV2T	40843	360	2007-07-23	male	14–15	coloured	non-progressor
X040843_D540.Pro_PV2T	40843	540	2008-02-05	male	14–15	coloured	non-progressor
X040886_D000.Pro_PV2T	40886	0	2006-08-08	female	12–13	coloured	non-progressor
X040886_D180.Pro_PV2T	40886	180	2007-02-09	female	12–13	coloured	non-progressor
X040886_D360.Pro_PV2T	40886	360	2007-07-27	female	12–13	coloured	non-progressor
X040886_D540.Pro_PV2T	40886	540	2008-01-24	female	12–13	coloured	non-progressor
X040979_D000.Pro_PV2T	40979	0	2006-08-22	female	14–15	coloured	non-progressor
X040979_D180.Pro_PV2T	40979	180	2007-02-23	female	14–15	coloured	non-progressor
X040979_D360.Pro_PV2T	40979	360	2007-08-21	female	14–15	coloured	non-progressor
X040979_D540.Pro_PV2T	40979	540	2008-02-15	female	14–15	coloured	non-progressor
X041003_D000.Pro_PV2T	41003	0	2006-08-25	female	14–15	coloured	non-progressor
X041003_D180.Pro_PV2T	41003	180	2007-03-02	female	14–15	coloured	non-progressor
X041003_D360.Pro_PV2T	41003	360	2007-08-14	female	14–15	coloured	non-progressor
X041003_D540.Pro_PV2T	41003	540	2008-02-12	female	14–15	coloured	non-progressor
X041020_D000.Pro_PV2T	41020	0	2006-08-29	male	14–15	coloured	non-progressor
X041020_D180.Pro_PV2T	41020	180	2007-03-02	male	14–15	coloured	non-progressor
X041020_D360.Pro_PV2T	41020	360	2007-08-17	male	14–15	coloured	non-progressor
X041020_D540.Pro_PV2T	41020	540	2008-02-15	male	14–15	coloured	non-progressor
X041033_D000.Pro_PV2T	41033	0	2006-08-29	male	16–18	coloured	non-progressor
X041033_D180.Pro_PV2T	41033	180	2007-03-02	male	16–18	coloured	non-progressor
X041033_D360.Pro_PV2T	41033	360	2007-08-17	male	16–18	coloured	non-progressor
X041033_D540.Pro_PV2T	41033	540	2008-02-15	male	16–18	coloured	non-progressor
X041037_D000.Pro_PV2T	41037	0	2006-08-29	male	16–18	coloured	non-progressor
X041037_D180.Pro_PV2T	41037	180	2007-03-02	male	16–18	coloured	non-progressor
X041037_D360.Pro_PV2T	41037	360	2007-08-17	male	16–18	coloured	non-progressor
X041037_D540.Pro_PV2T	41037	540	2008-02-22	male	16–18	coloured	non-progressor
X041067_D000.Pro_PV2T	41067	0	2006-09-05	female	14–15	coloured	non-progressor
X041067_D180.Pro_PV2T	41067	180	2007-03-13	female	14–15	coloured	non-progressor
X041067_D360.Pro_PV2T	41067	360	2007-08-23	female	14–15	coloured	non-progressor
X041067_D540.Pro_PV2T	41067	540	2008-02-22	female	14–15	coloured	non-progressor
X041104_D000.Pro_PV2T	41104	0	2006-09-12	male	16–18	coloured	non-progressor
X041104_D180.Pro_PV2T	41104	180	2007-03-13	male	16–18	coloured	non-progressor
X041104_D360.Pro_PV2T	41104	360	2007-09-14	male	16–18	coloured	non-progressor
X041104_D540.Pro_PV2T	41104	540	2008-02-29	male	16–18	coloured	non-progressor
X041120_D000.Pro_PV2T	41120	0	2006-09-15	female	14–15	coloured	non-progressor
X041120_D180.Pro_PV2T	41120	180	2007-03-13	female	14–15	coloured	non-progressor
X041120_D360.Pro_PV2T	41120	360	2007-09-04	female	14–15	coloured	non-progressor
X041120_D540.Pro_PV2T	41120	540	2008-03-04	female	14–15	coloured	non-progressor
X041125_D000.Pro_PV2T	41125	0	2006-09-15	female	12–13	coloured	non-progressor
X041125_D180.Pro_PV2T	41125	180	2007-03-13	female	12–13	coloured	non-progressor
X041125_D360.Pro_PV2T	41125	360	2007-09-04	female	12–13	coloured	non-progressor
X041125_D540.Pro_PV2T	41125	540	2008-03-04	female	12–13	coloured	non-progressor
X041140_D000.Pro_PV2T	41140	0	2006-09-15	male	14–15	coloured	non-progressor
X041140_D180.Pro_PV2T	41140	180	2007-03-20	male	14–15	coloured	non-progressor
X041140_D360.Pro_PV2T	41140	360	2007-09-04	male	14–15	coloured	non-progressor
X041140_D540.Pro_PV2T	41140	540	2008-03-04	male	14–15	coloured	non-progressor
X060129_D000.Pro_PV2T	60129	0	2006-08-16	female	16–18	black	non-progressor
X060129_D180.Pro_PV2T	60129	180	2007-04-04	female	16–18	black	non-progressor
X060129_D360.Pro_PV2T	60129	360	2007-08-29	female	16–18	black	non-progressor
X060129_D540.Pro_PV2T	60129	540	2008-02-08	female	16–18	black	non-progressor
X060231_D000.Pro_PV2T	60231	0	2006-08-30	female	16–18	black	non-progressor
X060231_D180.Pro_PV2T	60231	180	2007-02-28	female	16–18	black	non-progressor
X060231_D360.Pro_PV2T	60231	360	2007-09-07	female	16–18	black	non-progressor
X060231_D540.Pro_PV2T	60231	540	2008-02-20	female	16–18	black	non-progressor
X070056_D000.Pro_PV2T	70056	0	2006-08-11	female	16–18	coloured	non-progressor
X070056_D180.Pro_PV2T	70056	180	2007-01-30	female	16–18	coloured	non-progressor
X070056_D360.Pro_PV2T	70056	360	2007-07-31	female	16–18	coloured	non-progressor
X070056_D540.Pro_PV2T	70056	540	2008-02-06	female	16–18	coloured	non-progressor
X070074_D000.Pro_PV2T	70074	0	2006-08-11	female	16–18	coloured	non-progressor
X070074_D180.Pro_PV2T	70074	180	2007-02-27	female	16–18	coloured	non-progressor
X070074_D360.Pro_PV2T	70074	360	2007-07-30	female	16–18	coloured	non-progressor
X070074_D540.Pro_PV2T	70074	540	2008-01-29	female	16–18	coloured	non-progressor
X070119_D000.Pro_PV2T	70119	0	2006-08-21	male	16–18	coloured	non-progressor
X070119_D180.Pro_PV2T	70119	180	2007-02-19	male	16–18	coloured	non-progressor
X070119_D360.Pro_PV2T	70119	360	2007-08-07	male	16–18	coloured	non-progressor
X070119_D540.Pro_PV2T	70119	540	2008-02-22	male	16–18	coloured	non-progressor
X070140_D000.Pro_PV2T	70140	0	2006-08-24	female	16–18	coloured	non-progressor
X070140_D180.Pro_PV2T	70140	180	2007-02-26	female	16–18	coloured	non-progressor
X070140_D360.Pro_PV2T	70140	360	2007-08-13	female	16–18	coloured	non-progressor
X070140_D540.Pro_PV2T	70140	540	2008-02-29	female	16–18	coloured	non-progressor
X070157_D000.Pro_PV2T	70157	0	2006-08-24	male	16–18	coloured	non-progressor
X070157_D180.Pro_PV2T	70157	180	2007-02-26	male	16–18	coloured	non-progressor
X070157_D360.Pro_PV2T	70157	360	2007-08-20	male	16–18	coloured	non-progressor
X070157_D540.Pro_PV2T	70157	540	2008-03-14	male	16–18	coloured	non-progressor
X070167_D000.Pro_PV2T	70167	0	2006-08-31	female	16–18	coloured	non-progressor
X070167_D180.Pro_PV2T	70167	180	2007-02-26	female	16–18	coloured	non-progressor
X070167_D360.Pro_PV2T	70167	360	2007-08-20	female	16–18	coloured	non-progressor
X070167_D540.Pro_PV2T	70167	540	2008-02-19	female	16–18	coloured	non-progressor
X070177_D000.Pro_PV2T	70177	0	2006-08-31	female	16–18	coloured	non-progressor
X070177_D180.Pro_PV2T	70177	180	2007-02-26	female	16–18	coloured	non-progressor
X070177_D360.Pro_PV2T	70177	360	2007-08-20	female	16–18	coloured	non-progressor
X070177_D540.Pro_PV2T	70177	540	2008-02-25	female	16–18	coloured	non-progressor
X070180_D000.Pro_PV2T	70180	0	2006-08-31	female	16–18	coloured	non-progressor
X070180_D180.Pro_PV2T	70180	180	2007-02-26	female	16–18	coloured	non-progressor
X070180_D360.Pro_PV2T	70180	360	2007-08-20	female	16–18	coloured	non-progressor
X070180_D540.Pro_PV2T	70180	540	2008-02-18	female	16–18	coloured	non-progressor
X070200_D000.Pro_PV2T	70200	0	2006-08-31	male	16–18	coloured	non-progressor
X070200_D180.Pro_PV2T	70200	180	2007-03-01	male	16–18	coloured	non-progressor
X070200_D360.Pro_PV2T	70200	360	2007-08-20	male	16–18	coloured	non-progressor
X070200_D540.Pro_PV2T	70200	540	2008-02-21	male	16–18	coloured	non-progressor
X070202_D000.Pro_PV2T	70202	0	2006-08-31	female	16–18	coloured	non-progressor
X070202_D180.Pro_PV2T	70202	180	2007-03-01	female	16–18	coloured	non-progressor
X070202_D360.Pro_PV2T	70202	360	2007-08-20	female	16–18	coloured	non-progressor
X070202_D540.Pro_PV2T	70202	540	2008-02-21	female	16–18	coloured	non-progressor
X070203_D000.Pro_PV2T	70203	0	2006-08-31	female	16–18	coloured	non-progressor
X070203_D180.Pro_PV2T	70203	180	2007-03-01	female	16–18	coloured	non-progressor
X070203_D360.Pro_PV2T	70203	360	2007-08-20	female	16–18	coloured	non-progressor
X070203_D540.Pro_PV2T	70203	540	2008-02-18	female	16–18	coloured	non-progressor
X070214_D000.Pro_PV2T	70214	0	2006-09-04	female	16–18	coloured	non-progressor
X070214_D180.Pro_PV2T	70214	180	2007-03-01	female	16–18	coloured	non-progressor
X070214_D360.Pro_PV2T	70214	360	2007-08-24	female	16–18	coloured	non-progressor
X070214_D540.Pro_PV2T	70214	540	2008-02-21	female	16–18	coloured	non-progressor
X070218_D000.Pro_PV2T	70218	0	2006-09-04	female	16–18	coloured	non-progressor
X070218_D180.Pro_PV2T	70218	180	2007-03-01	female	16–18	coloured	non-progressor
X070218_D360.Pro_PV2T	70218	360	2007-08-21	female	16–18	coloured	non-progressor
X070218_D540.Pro_PV2T	70218	540	2008-02-22	female	16–18	coloured	non-progressor
X070229_D000.Pro_PV2T	70229	0	2006-09-07	female	16–18	coloured	non-progressor
X070229_D180.Pro_PV2T	70229	180	2007-03-01	female	16–18	coloured	non-progressor
X070229_D360.Pro_PV2T	70229	360	2007-08-23	female	16–18	coloured	non-progressor
X070229_D540.Pro_PV2T	70229	540	2008-02-28	female	16–18	coloured	non-progressor
X070236_D000.Pro_PV2T	70236	0	2006-09-07	female	16–18	coloured	non-progressor
X070236_D180.Pro_PV2T	70236	180	2007-03-01	female	16–18	coloured	non-progressor
X070236_D360.Pro_PV2T	70236	360	2007-08-27	female	16–18	coloured	non-progressor
X070236_D540.Pro_PV2T	70236	540	2008-02-26	female	16–18	coloured	non-progressor
X070240_D000.Pro_PV2T	70240	0	2006-09-07	male	16–18	coloured	non-progressor
X070240_D180.Pro_PV2T	70240	180	2007-03-05	male	16–18	coloured	non-progressor
X070240_D360.Pro_PV2T	70240	360	2007-08-23	male	16–18	coloured	non-progressor
X070240_D540.Pro_PV2T	70240	540	2008-04-17	male	16–18	coloured	non-progressor
X070259_D000.Pro_PV2T	70259	0	2006-09-07	female	14–15	coloured	progressor
X070259_D180.Pro_PV2T	70259	180	2007-03-05	female	14–15	coloured	progressor
X070259_D360.Pro_PV2T	70259	360	2007-08-23	female	14–15	coloured	progressor
X070259_D540.Pro_PV2T	70259	540	2008-03-06	female	14–15	coloured	progressor
X070262_D000.Pro_PV2T	70262	0	2006-09-07	female	16–18	coloured	progressor
X070262_D180.Pro_PV2T	70262	180	2007-03-05	female	16–18	coloured	progressor
X070262_D360.Pro_PV2T	70262	360	2007-08-23	female	16–18	coloured	progressor
X070262_D540.Pro_PV2T	70262	540	2008-02-28	female	16–18	coloured	progressor
X070276_D000.Pro_PV2T	70276	0	2006-09-11	male	16–18	coloured	non-progressor
X070276_D180.Pro_PV2T	70276	180	2007-03-08	male	16–18	coloured	non-progressor
X070276_D360.Pro_PV2T	70276	360	2007-09-13	male	16–18	coloured	non-progressor
X070276_D540.Pro_PV2T	70276	540	2008-03-17	male	16–18	coloured	non-progressor
X070282_D000.Pro_PV2T	70282	0	2006-09-11	male	16–18	coloured	non-progressor
X070282_D180.Pro_PV2T	70282	180	2007-03-08	male	16–18	coloured	non-progressor
X070282_D360.Pro_PV2T	70282	360	2007-08-27	male	16–18	coloured	non-progressor
X070282_D540.Pro_PV2T	70282	540	2008-03-03	male	16–18	coloured	non-progressor
X070290_D000.Pro_PV2T	70290	0	2006-09-11	female	16–18	coloured	non-progressor
X070290_D180.Pro_PV2T	70290	180	2007-03-08	female	16–18	coloured	non-progressor
X070290_D360.Pro_PV2T	70290	360	2007-08-27	female	16–18	coloured	non-progressor
X070290_D540.Pro_PV2T	70290	540	2008-03-10	female	16–18	coloured	non-progressor
X070293_D000.Pro_PV2T	70293	0	2006-09-11	female	16–18	coloured	non-progressor
X070293_D180.Pro_PV2T	70293	180	2007-03-05	female	16–18	coloured	non-progressor
X070293_D360.Pro_PV2T	70293	360	2007-08-27	female	16–18	coloured	non-progressor
X070293_D540.Pro_PV2T	70293	540	2008-03-03	female	16–18	coloured	non-progressor
X070308_D000.Pro_PV2T	70308	0	2006-09-11	female	14–15	coloured	non-progressor
X070308_D180.Pro_PV2T	70308	180	2007-03-08	female	14–15	coloured	non-progressor
X070308_D360.Pro_PV2T	70308	360	2007-08-27	female	14–15	coloured	non-progressor
X070308_D540.Pro_PV2T	70308	540	2008-02-28	female	14–15	coloured	non-progressor
X070313_D000.Pro_PV2T	70313	0	2006-09-11	female	16–18	coloured	non-progressor
X070313_D180.Pro_PV2T	70313	180	2007-03-05	female	16–18	coloured	non-progressor
X070313_D360.Pro_PV2T	70313	360	2007-08-27	female	16–18	coloured	non-progressor
X070313_D540.Pro_PV2T	70313	540	2008-02-28	female	16–18	coloured	non-progressor
X070355_D000.Pro_PV2T	70355	0	2006-09-14	male	16–18	coloured	non-progressor
X070355_D180.Pro_PV2T	70355	180	2007-03-12	male	16–18	coloured	non-progressor
X070355_D360.Pro_PV2T	70355	360	2007-08-30	male	16–18	coloured	non-progressor
X070355_D540.Pro_PV2T	70355	540	2008-03-06	male	16–18	coloured	non-progressor
X070360_D000.Pro_PV2T	70360	0	2006-09-14	female	14–15	coloured	non-progressor
X070360_D180.Pro_PV2T	70360	180	2007-03-12	female	14–15	coloured	non-progressor
X070360_D360.Pro_PV2T	70360	360	2007-08-30	female	14–15	coloured	non-progressor
X070360_D540.Pro_PV2T	70360	540	2008-03-06	female	14–15	coloured	non-progressor
X070361_D000.Pro_PV2T	70361	0	2006-09-14	male	14–15	coloured	non-progressor
X070361_D180.Pro_PV2T	70361	180	2007-03-12	male	14–15	coloured	non-progressor
X070361_D360.Pro_PV2T	70361	360	2007-08-30	male	14–15	coloured	non-progressor
X070361_D540.Pro_PV2T	70361	540	2008-03-06	male	14–15	coloured	non-progressor
X070369_D000.Pro_PV2T	70369	0	2006-09-14	male	14–15	coloured	non-progressor
X070369_D180.Pro_PV2T	70369	180	2007-03-12	male	14–15	coloured	non-progressor
X070369_D360.Pro_PV2T	70369	360	2007-08-30	male	14–15	coloured	non-progressor
X070369_D540.Pro_PV2T	70369	540	2008-03-06	male	14–15	coloured	non-progressor
X070388_D000.Pro_PV2T	70388	0	2006-09-18	male	16–18	coloured	non-progressor
X070388_D180.Pro_PV2T	70388	180	2007-05-07	male	16–18	coloured	non-progressor
X070388_D360.Pro_PV2T	70388	360	2007-09-10	male	16–18	coloured	non-progressor
X070388_D540.Pro_PV2T	70388	540	2008-03-18	male	16–18	coloured	non-progressor
X070390_D000.Pro_PV2T	70390	0	2006-09-18	female	16–18	coloured	progressor
X070390_D180.Pro_PV2T	70390	180	2007-03-15	female	16–18	coloured	progressor
X070390_D360.Pro_PV2T	70390	360	2007-09-03	female	16–18	coloured	progressor
X070390_D540.Pro_PV2T	70390	540	2008-03-06	female	16–18	coloured	progressor
X070391_D000.Pro_PV2T	70391	0	2006-09-18	female	16–18	coloured	non-progressor
X070391_D180.Pro_PV2T	70391	180	2007-03-15	female	16–18	coloured	non-progressor
X070391_D360.Pro_PV2T	70391	360	2007-09-06	female	16–18	coloured	non-progressor
X070391_D540.Pro_PV2T	70391	540	2008-03-06	female	16–18	coloured	non-progressor
X070392_D000.Pro_PV2T	70392	0	2006-09-18	female	16–18	coloured	non-progressor
X070392_D180.Pro_PV2T	70392	180	2007-03-15	female	16–18	coloured	non-progressor
X070392_D360.Pro_PV2T	70392	360	2007-09-03	female	16–18	coloured	non-progressor
X070392_D540.Pro_PV2T	70392	540	2008-03-06	female	16–18	coloured	non-progressor
X070407_D000.Pro_PV2T	70407	0	2006-09-18	female	16–18	coloured	non-progressor
X070407_D180.Pro_PV2T	70407	180	2007-03-15	female	16–18	coloured	non-progressor
X070407_D360.Pro_PV2T	70407	360	2007-09-06	female	16–18	coloured	non-progressor
X070407_D540.Pro_PV2T	70407	540	2008-03-06	female	16–18	coloured	non-progressor
X070424_D000.Pro_PV2T	70424	0	2006-09-18	female	16–18	coloured	non-progressor
X070424_D180.Pro_PV2T	70424	180	2007-03-15	female	16–18	coloured	non-progressor
X070424_D180.Pro_PV2T	70424	180	2007-03-26	female	16–18	coloured	non-progressor
X070424_D360.Pro_PV2T	70424	360	2007-09-03	female	16–18	coloured	non-progressor
X070424_D540.Pro_PV2T	70424	540	2008-03-06	female	16–18	coloured	non-progressor
X070438_D000.Pro_PV2T	70438	0	2006-09-18	male	16–18	coloured	non-progressor
X070438_D180.Pro_PV2T	70438	180	2007-03-19	male	16–18	coloured	non-progressor
X070438_D360.Pro_PV2T	70438	360	2007-09-03	male	16–18	coloured	non-progressor
X070438_D540.Pro_PV2T	70438	540	2008-03-10	male	16–18	coloured	non-progressor
X070440_D000.Pro_PV2T	70440	0	2006-09-18	female	16–18	coloured	non-progressor
X070440_D180.Pro_PV2T	70440	180	2007-03-19	female	16–18	coloured	non-progressor
X070440_D360.Pro_PV2T	70440	360	2007-09-06	female	16–18	coloured	non-progressor
X070440_D540.Pro_PV2T	70440	540	2008-03-06	female	16–18	coloured	non-progressor
X070630_D000.Pro_PV2T	70630	0	2006-10-11	female	16–18	coloured	progressor
X070630_D180.Pro_PV2T	70630	180	2007-04-18	female	16–18	coloured	progressor
X070630_D360.Pro_PV2T	70630	360	2007-10-01	female	16–18	coloured	progressor
X070630_D540.Pro_PV2T	70630	540	2008-04-03	female	16–18	coloured	progressor
X070663_D000.Pro_PV2T	70663	0	2006-10-11	male	14–15	coloured	progressor
X070663_D180.Pro_PV2T	70663	180	2007-04-18	male	14–15	coloured	progressor
X070663_D360.Pro_PV2T	70663	360	2007-10-19	male	14–15	coloured	progressor
X070663_D540.Pro_PV2T	70663	540	2008-04-01	male	14–15	coloured	progressor
X071112_D000.Pro_PV2T	71112	0	2006-11-14	female	14–15	coloured	non-progressor
X071112_D180.Pro_PV2T	71112	180	2007-05-14	female	14–15	coloured	non-progressor
X071112_D360.Pro_PV2T	71112	360	2007-10-31	female	14–15	coloured	non-progressor
X071112_D540.Pro_PV2T	71112	540	2008-05-19	female	14–15	coloured	non-progressor
X071115_D000.Pro_PV2T	71115	0	2006-11-14	female	12–13	coloured	non-progressor
X071115_D180.Pro_PV2T	71115	180	2007-05-14	female	12–13	coloured	non-progressor
X071115_D360.Pro_PV2T	71115	360	2007-10-31	female	12–13	coloured	non-progressor
X071115_D540.Pro_PV2T	71115	540	2008-05-19	female	12–13	coloured	non-progressor
X071132_D000.Pro_PV2T	71132	0	2006-11-23	female	12–13	coloured	non-progressor
X071132_D180.Pro_PV2T	71132	180	2007-05-10	female	12–13	coloured	non-progressor
X071132_D360.Pro_PV2T	71132	360	2007-11-27	female	12–13	coloured	non-progressor
X071132_D540.Pro_PV2T	71132	540	2008-05-19	female	12–13	coloured	non-progressor
X071135_D000.Pro_PV2T	71135	0	2006-11-23	female	14–15	coloured	non-progressor
X071135_D180.Pro_PV2T	71135	180	2007-05-14	female	14–15	coloured	non-progressor
X071135_D360.Pro_PV2T	71135	360	2007-11-09	female	14–15	coloured	non-progressor
X071135_D540.Pro_PV2T	71135	540	2008-05-19	female	14–15	coloured	non-progressor
X071147_D000.Pro_PV2T	71147	0	2006-11-23	female	12–13	coloured	non-progressor
X071147_D180.Pro_PV2T	71147	180	2007-05-14	female	12–13	coloured	non-progressor
X071147_D360.Pro_PV2T	71147	360	2007-11-09	female	12–13	coloured	non-progressor
X071147_D540.Pro_PV2T	71147	540	2008-05-22	female	12–13	coloured	non-progressor
X071153_D000.Pro_PV2T	71153	0	2006-12-07	female	14–15	coloured	progressor
X071153_D180.Pro_PV2T	71153	180	2007-05-21	female	14–15	coloured	progressor
X071153_D360.Pro_PV2T	71153	360	2007-11-23	female	14–15	coloured	progressor
X071153_D540.Pro_PV2T	71153	540	2008-05-26	female	14–15	coloured	progressor
X071158_D000.Pro_PV2T	71158	0	2006-12-07	female	16–18	coloured	non-progressor
X071158_D180.Pro_PV2T	71158	180	2007-05-21	female	16–18	coloured	non-progressor
X071158_D360.Pro_PV2T	71158	360	2007-11-23	female	16–18	coloured	non-progressor
X071158_D540.Pro_PV2T	71158	540	2008-05-26	female	16–18	coloured	non-progressor

## Sheet: Supplementary Data 4
Supplementary Table 3: leading edge peptides
Subject ID	Interval	PSEA adjusted -log10(P-value)	Species	Protein ID	Peptide Sequence	IEDB match
40333	D000-D180	3.512	Enterovirus D	Q68T60_9ENTO	IESIIKTAADTVKSEINAELGVVPSLNAVE	no
40333	D000-D180	3.512	Enterovirus D	A0A0X7Z298_9ENTO	PYMSIANANYRGRERAPNALNAIIGNRDSV	yes
40333	D000-D180	3.512	Enterovirus D	A0A0P0DLP1_9ENTO	AASASKQDISQDPSKFTEPVVESLKAGAPV	yes
40333	D000-D180	3.512	Enterovirus D	I6SM54_9ENTO	KSEINAELGVIPSLNAVETGASSNTEPEEA	yes
40333	D000-D180	3.512	Enterovirus D	F6M9Y5_9ENTO	ASNLIARAITEKLGGDIYSLPPDPKYFDGY	no
40333	D000-D180	3.512	Enterovirus D	A0A0U5EM46_9ENTO	ANANYKGKDRAPNALNAIIGNRGSVKTMPH	no
40333	D000-D180	3.512	Enterovirus D	A0A0C4ZMB0_9ENTO	INAPAKTKFQPSVFHQVFEGSKEPAVLNPK	no
40333	D000-D180	3.512	Enterovirus D	A0A126D258_9ENTO	AEAAYQIENIIKTATNTVKSEINAELGVVP	no
40333	D000-D180	3.512	Enterovirus D	E5RS41_9ENTO	IIKTATDTVKSEINAELGVVPSLNAVETGA	yes
40333	D000-D180	3.512	Enterovirus D	Q6JKS5_9ENTO	ASKQDFSQDPSKFTEPVAEALKAGAPVLKS	yes
40333	D000-D180	3.512	Enterovirus D	A0A286KB19_9ENTO	LQPSVFHQIFEGSKEPAVLNSKDPRLKTDF	no
40333	D000-D180	3.512	Enterovirus D	M9R767_9ENTO	YKDSYAASASKQDFSQDPSKFTEPVAEALK	yes
40333	D000-D180	3.512	Enterovirus D	A0A2H4G4A5_9ENTO	AIIGNRDSVKTMPHNIVTTGPGFGGVFVGS	yes
40333	D000-D180	3.512	Enterovirus D	A0A1S5VZ12_9ENTO	YKDSYAASANKQDFSQDPSKFTEPVVEGLK	yes
40333	D000-D180	3.512	Enterovirus D	Q3HRQ3_9ENTO	EDDVMEQGITDYIQNLGSAFGTGFTETISE	no
40333	D000-D180	3.512	Enterovirus D	A0A191Z5A3_9ENTO	ALNAIIGNRDSIKTMPHNIVNTGPGFGGVF	no
40333	D000-D180	3.512	Enterovirus D	A0A2H4G4A3_9ENTO	ERAPNALSAIIGHRDSVKTMPHNIVNTGPG	no
40333	D000-D180	3.512	Enterovirus D	A0A2K8BN36_9ENTO	KLQPSVFHQVFEGLKEPAVLNSKDPRLKTD	no
40333	D000-D180	3.512	Enterovirus D	W6EL95_9ENTO	NQINFYKDSYAASASKQDFSQDPSKFTEPV	yes
40333	D000-D180	3.512	Enterovirus D	A0A0X7Z3P2_9ENTO	ANANYRGKVRAPNALNAIIGNRDSVKTMPH	yes
40333	D000-D180	3.512	Enterovirus D	X5CKI6_9ENTO	DLLRSVDSQEVRDYCQKKGWIVLHPPTELV	no
40333	D000-D180	3.512	Enterovirus D	A0A346HX56_9ENTO	TPAPDAINDLLRSVDSQEVRDYCQKKGWIV	no
40333	D000-D180	3.512	Enterovirus D	A0A1P8A7A5_9ENTO	QDFSQDPSKFTEPVVEGLKAGVPVLKSPSA	yes
40333	D000-D180	3.512	Enterovirus D	A0A191Z5C9_9ENTO	APNALNAIIGNRDTVKTMPHNIVTTGPGFG	no
40333	D000-D180	3.014	Human alphaherpesvirus 2	A0A0F7GUD9_HHV1	FPYYPGEARPEPRPVDSRRAARQASGPHET	no
40333	D000-D180	3.014	Human alphaherpesvirus 2	F8RCK2_HHV1	ALSIPKPSEAVRPSRIPRAPRVPREPRVPR	no
40333	D000-D180	3.014	Human alphaherpesvirus 2	A0A1U9ZM97_HHV2	AKAVYLPPPHIAPPGPPLSGAVPPPSYPPV	no
40333	D000-D180	3.014	Human alphaherpesvirus 2	A0A2U9A8Q5_HHV1	WVRRRAQMAPKRLRLPHIRDDDAPPSHQPL	yes
40333	D000-D180	3.014	Human alphaherpesvirus 2	TEG1_HHV2H	TNALANDGPTNVAALSALLTKLKRGRHQSH	no
40333	D000-D180	3.014	Human alphaherpesvirus 2	A0A1U9ZKC8_HHV2	IPRDPRPPRPPRVPREPRPPREPRATRGLA	yes
40333	D000-D180	3.014	Human alphaherpesvirus 2	A0A1U9ZKC8_HHV2	PSEAVRPSRIPRAPRVPREPRVPREPREPR	no
40333	D000-D180	3.014	Human alphaherpesvirus 2	A0A2U9DVE6_HHV2	LTSSPDRRAGVVFPEVWRNDRPIRAAQPQS	no
40333	D000-D180	3.014	Human alphaherpesvirus 2	A0A290Y3Q5_HHV2	PQPPLPQPPLPQPPLPQPPLPQPPVTRTLT	no
40333	D000-D180	3.014	Human alphaherpesvirus 2	G8H8J0_HHV1	VPRIPRDPRPPRPPRVPREPRPPREPRATR	yes
40333	D000-D180	3.014	Human alphaherpesvirus 2	A0A1U9ZM70_HHV2	PREPRVPRSPREPRVPRIPRDQRPPRPPRV	no
40333	D000-D180	3.014	Human alphaherpesvirus 2	A0A290Y3W4_HHV2	DAAMPAGVGLGATPAADTTAAAWPAESHAP	no
40333	D000-D180	3.014	Human alphaherpesvirus 2	A0A110B8A0_HHV2	DRPIRAAQPQAPAQSSGDRAAAPRRSARQA	no
40333	D000-D180	3.014	Human alphaherpesvirus 2	A0A2Z4H6K6_HHV1	DSSDEDTGSETLSRSSSIWAAGATDDDDSD	no
40333	D000-D180	3.014	Human alphaherpesvirus 2	Q76WT6_HHV1	SRSPSPPSRPSSPFRTPPHGGSPRREVGAG	no
40333	D000-D180	2.739	Human betaherpesvirus 5	A0A0G2U369_HCMV	VDSFPQSAHTFLGARPPSLEFDDDANLLSL	yes
40333	D000-D180	2.739	Human betaherpesvirus 5	NA	PANWPRERAWALKNPHLAYNPFRMPTTSTA	yes
40333	D000-D180	2.739	Human betaherpesvirus 5	D2K3S7_HCMV	NLLDDTDDSGGSSPFGSGSRRGSQIPAGFC	yes
40333	D000-D180	2.739	Human betaherpesvirus 5	A0A1L3IY60_HCMV	QWQQDLQYQREFVKRQLAPKPKSNIVVSHT	no
40333	D000-D180	2.739	Human betaherpesvirus 5	B9VXD9_HCMVT	TFRTEKQWQQDLQYRREFVKRQLAPKPKSN	no
40333	D000-D180	2.739	Human betaherpesvirus 5	NA	ASTTPTYPAVTTVYPPSSTAKSSVSNAPPV	yes
40333	D000-D180	2.739	Human betaherpesvirus 5	A0A162DYP2_HCMV	SQDYYKFFTIPTKQGLNAVVTMERFPDNYI	no
40333	D000-D180	2.739	Human betaherpesvirus 5	B8YEI8_HCMVA	QLIVLPPPVASAPPAVPSQPPEYSSVFPPV	no
40333	D000-D180	2.739	Human betaherpesvirus 5	Q8AYZ3_HCMV	ARSQRAPFRPRIWHPTVLKKLKQLKLEILR	no
40333	D000-D180	2.739	Human betaherpesvirus 5	A0A140GXB2_HCMV	KTGDYYKFFTFPSQQKLYNITVEMKQFPPN	no
40333	D000-D180	2.739	Human betaherpesvirus 5	A0A0G2UKL5_HCMV	PSLEFDDDANLLSLGGGSAFSSVPKKHVPT	yes
40333	D000-D180	2.739	Human betaherpesvirus 5	D2K3S7_HCMV	EEPSNSTSWQIPKLMKVAMQPVSLRDPEYD	no
40333	D000-D180	2.739	Human betaherpesvirus 5	A0A0G2U051_HCMV	ICSCCGNSSESESKTTHAYTNAAFTSSDAT	no
40333	D000-D180	2.739	Human betaherpesvirus 5	D2K4C8_HCMV	PKHEWDTSPHKPTNYEDNTATSSIDHLYRY	no
40333	D000-D180	2.739	Human betaherpesvirus 5	NA	GNETFDVQAGTVKFNIKISNWDFCDGSAQD	no
40333	D000-D180	2.739	Human betaherpesvirus 5	A0A0G2UKL5_HCMV	ILKPGASAALQSRRSMGTAAVGSPVKSTTG	yes
40333	D000-D180	2.739	Human betaherpesvirus 5	F5HAB2_HCMV	GGGGGSGRMSLPLDTSEAVAFLNYSSSSSA	no
40333	D000-D180	2.739	Human betaherpesvirus 5	NA	VPPANSVSSKATSSPPYVTTVAPYTPTTSA	no
40333	D000-D180	2.739	Human betaherpesvirus 5	A0A0G2UKL5_HCMV	QTASRDAADEVWALRDQTAESPVEDSEEED	no
40333	D000-D180	2.739	Human betaherpesvirus 5	A0A0G2U686_HCMV	KSGTGPQPGSAGMGGAKTPSDAVQNILQKI	yes
40333	D000-D180	2.739	Human betaherpesvirus 5	F5HEM7_HCMV	VAFSHHPADNTLLIEVGNNTRRHVDGISCQ	no
40333	D000-D180	2.739	Human betaherpesvirus 5	A0A126NBE6_HCMV	VTSTPVQGRLEKQVSGTPSTVPATLLQHQP	no
40333	D000-D180	2.739	Human betaherpesvirus 5	A0A0G2TD53_HCMV	LPFPYGRVLSKNGRLAEIKWKQELLKQIGA	no
40333	D000-D180	2.739	Human betaherpesvirus 5	NA	PSLKPTLGGKAVVGRPPSVPVSGSAPGRLS	yes
40333	D000-D180	2.739	Human betaherpesvirus 5	A0A0G2TCU1_HCMV	TLTANQNPSPPWSKLTYSKPHDAATFYCPF	yes
40333	D000-D180	2.739	Human betaherpesvirus 5	A0A0G2U0U4_HCMV	DIQRRAKHTKRTHYDRKHAPMESGEEEFLL	no
40333	D000-D180	2.739	Human betaherpesvirus 5	A0A0G2UKL5_HCMV	GYPPNRQDPRFTDTLVDITDTETSAKPPVT	yes
40333	D000-D180	2.739	Human betaherpesvirus 5	B8YEC0_HCMVA	LQRARQLQSGNVDDALDSLTELKDTVDDVR	no
40333	D000-D180	2.739	Human betaherpesvirus 5	A0A0G2TC27_HCMV	MPPSVAEAVQAAVQAAVVAALQQQQQQQTG	no
40333	D000-D180	2.739	Human betaherpesvirus 5	A0A0G2ULI0_HCMV	LKRDLFAARQSSTLLSAALPAAASSSPTTT	no
40333	D000-D180	2.739	Human betaherpesvirus 5	B8YE35_HCMVA	AAKKQNIYERIPYRPSRQKDNSPLIEPTGT	no
40333	D000-D180	2.739	Human betaherpesvirus 5	A0A0G2U686_HCMV	VSGSAPGRLSGSSRAASTTPTYPAVTTVYP	yes
40333	D000-D180	2.739	Human betaherpesvirus 5	A0A0G2U686_HCMV	VRRDSAWDVRPLTETRGDLFSGDEDSDSSD	yes
40333	D000-D180	3.027	Rhinovirus A	B9V471_9ENTO	PPAIIDLLRSVRNPDVIKYCEENKWMIPSD	no
40333	D000-D180	3.027	Rhinovirus A	I2CMJ0_9ENTO	KKEPAVLSPKDPRLHVDLEEAIFSKYKGNE	no
40333	D000-D180	3.027	Rhinovirus A	Q67IR7_9ENTO	RYTEAILNEVLVVPNITPSNSQTSNAAPAL	yes
40333	D000-D180	3.027	Rhinovirus A	B9V497_9ENTO	AIFQGIDLHTPPPPAITDLLRSVRTPEVVK	no
40333	D000-D180	3.027	Rhinovirus A	B9V4A4_9ENTO	GDKEPAVLSKHDPRLETDFHTALFSKYSGN	no
40333	D000-D180	3.027	Rhinovirus A	NA	KLQPSVFYDVFPGSKEPAVLTSNDPRLEVD	no
40333	D000-D180	3.027	Rhinovirus A	C6ZF94_9ENTO	PGSKEPAVLSEHDPRLEVDFKQALFSKYKG	no
40333	D000-D180	3.027	Rhinovirus A	A3F9I5_9ENTO	SKLEFSQDPSKFTDPVKDVLEEGIPTLQSP	no
40333	D000-D180	3.027	Rhinovirus A	I3UJS2_9ENTO	HMLGEAFGSGFVDSVKEQINAINPINSISK	no
40333	D000-D180	3.027	Rhinovirus A	S4UDN8_9ENTO	TQNPVENYVDEVLNEVLVVPNIKESHPTTS	yes
40333	D000-D180	3.027	Rhinovirus A	Q5XLP5_9ENTO	PPAIADLLQSVRTPEVIKYCEENKWIIPAE	no
40333	D000-D180	3.027	Rhinovirus A	B9V464_9ENTO	VFYNVFPGNKEPAVLSEHDPRLKTNFKEAL	no
40333	D000-D180	3.027	Rhinovirus A	A0A1R7SYE8_9ENTO	VKNYIDEVLNEVLVVPNIKESHATTSNSAP	yes
40333	D000-D180	3.027	Rhinovirus A	A0A1C8Z4R0_9ENTO	PPAIADLLNAVRTPEVIKYCEENNWIVPAQ	no
40333	D000-D180	3.027	Rhinovirus A	A0A2Z2GWP4_9ENTO	DTNLHLQSGPIEQNPVEHYIDEVLNEVLVV	no
40333	D000-D180	3.027	Rhinovirus A	NA	VMEQNPVEKYTEAVLNEVLAVPNITPSNSQ	no
40333	D000-D180	3.027	Rhinovirus A	I6VEN7_9ENTO	DAASSGASRLDFSQDPSKFTDPVKDVLMKD	no
40333	D000-D180	3.027	Rhinovirus A	Q6ST95_9ENTO	GVIEQNPVEKYTEAVLNEVLVVPNIPASNT	yes
40333	D000-D180	3.027	Rhinovirus A	A0A0F6VY55_HRV1B	SAIFQGPISLGAPPPPAIADLLQSVRTPEV	no
40333	D000-D180	3.027	Rhinovirus A	B9V481_9ENTO	RDTNLHKQIGPITQNPVEKYVDSVLNEVLV	yes
40333	D000-D180	3.027	Rhinovirus A	POLG_HRV1A	FIPPMADLPDKGKPFDSRFILCSTNHSLLA	no
40333	D000-D180	3.027	Rhinovirus A	Q6STD2_9ENTO	NYIDEVLNEVLVIPNIKESHSSISNSAPAL	no
40333	D000-D180	3.027	Rhinovirus A	NA	VPITQNPVENYIDEVLNEVLVVPNIKESHP	yes
40333	D000-D180	3.027	Rhinovirus A	A0A1L7B8W4_9ENTO	KEPAVLSSKDPRLEVDFEKALFSKYKGNEH	yes
40333	D000-D180	3.027	Rhinovirus A	B9V463_9ENTO	GIDLQSPPPPAITDLLRSVRTPEIIKYCQG	no
40333	D000-D180	3.027	Rhinovirus A	B9V491_9ENTO	HMEAIFQGPINMQSPPPPAIVDLLRSTRNE	no
40333	D000-D180	3.027	Rhinovirus A	G8IJH4_9ENTO	ECNLPSIHSPSKTKLQPSIFHDVFPGSKEP	no
40333	D000-D180	3.027	Rhinovirus A	F6M9Y2_9ENTO	DYIHMLGEAFGNGFVESVKEQVSAINPINN	no
40333	D000-D180	3.027	Rhinovirus A	A0A1R7SYM7_9ENTO	QNPIENYVDQVLNEVLVVPNIKESHPSTSN	yes
40333	D000-D180	3.027	Rhinovirus A	POLG_HRV8A	NPSGEDMTLFCQMVSSVPFIPPMADLPDKG	no
40333	D000-D180	3.027	Rhinovirus A	G8IQ72_9ENTO	VFFDVFPGTKEPAVLSNSDPRLEVDFNKAL	no
40333	D000-D180	3.027	Rhinovirus A	A0A1R7SYF0_9ENTO	MARDTNLHTQSGTIEQNPVENYIDEVLNEV	no
40333	D000-D180	3.027	Rhinovirus A	C6ZF85_9ENTO	VFYDVFPGNKEPAVLSSNDPRLKVDFKEAL	no
40333	D000-D180	3.027	Rhinovirus A	H9EHM5_9ENTO	PPPPAIMDLLKSVKNPEVIKYCEDNKWIIP	no
40333	D000-D180	3.027	Rhinovirus A	C6ZF75_9ENTO	TKEPAVLSEKDPRLETDFKTALFSKYKGNV	no
40333	D000-D180	3.027	Rhinovirus A	A0A1R7SYE6_9ENTO	QSPVENYIDEVLNEVLVVPNIRESKPTTSN	yes
40333	D000-D180	3.027	Rhinovirus A	B9V456_9ENTO	IFQGPISLEGPPPAAISDLLHSVRTPEVIK	no
40333	D000-D180	3.027	Rhinovirus A	G8IJH2_9ENTO	PGSKEPAVLSTRDPRLEVDLDSSIFSKYKG	no
40333	D000-D180	3.027	Rhinovirus A	POLG_HRV2	EAFGNGFVDSVKEHIHAINPVGNISKKIIK	no
40333	D000-D180	3.027	Rhinovirus A	A0A0M4BYS5_9ENTO	SKEPAVLSEKDPRLEVDFKEALFSKYKGNN	yes
40333	D000-D180	3.027	Rhinovirus A	H9C6N1_9ENTO	IFPGEKTPAVLSPKDPRLLVDLDGAIFSKY	no
40333	D000-D180	3.027	Rhinovirus A	A0A1R7SYI0_9ENTO	VENYIDQVLNEVLVVPNIKESNPTTSNSAP	yes
40333	D000-D180	3.027	Rhinovirus A	Q6STC7_9ENTO	TQNPVEKYIDGVLNEVLVVPNTNESHPSTS	yes
40333	D000-D180	3.027	Rhinovirus A	POLG_HRV16	PPPAITDLLRSVRTPEVIKYCQDNKWIVPA	no
40333	D000-D180	3.027	Rhinovirus A	A0A1R7SYP2_9ENTO	TQNPVENYVNDVLNEVLVVPNIQESHPTTS	yes
40333	D000-D180	3.027	Rhinovirus A	NA	GKDPLDAMPPIFPVSSVMQCFLTMDEGSPN	no
40333	D000-D180	3.027	Rhinovirus A	G5CZJ9_9ENTO	DVFPGSKEPAVLSEYDPRLKANFKEALFSK	no
40333	D000-D180	3.027	Rhinovirus A	G9K138_9ENTO	KLQPSVFYDAFPGSKEPAVLSKNDPRLEVD	no
40333	D000-D180	3.027	Rhinovirus A	Q6STA2_9ENTO	IITQNPVESYIDGVLNEVLVVPNIRESQPT	yes
40333	D000-D180	3.027	Rhinovirus A	Q6STA2_9ENTO	RHTHVNNYRPDDGEAAITIPIRTDIRAIRT	no
40333	D000-D180	3.027	Rhinovirus A	C6ZF92_9ENTO	FHDVFPGKKEPAVLSSKDPRLQVDLEEAIF	no
40333	D000-D180	3.027	Rhinovirus A	POLG_HRV1B	AETGHTSNVQPEDAIETRYVMTSQTRDEMS	no
40333	D000-D180	3.027	Rhinovirus A	A0A1P7ZFN1_9ENTO	VERYVDEVLNEVLVVPNINESNPTTSNSAP	yes
40333	D000-D180	3.027	Rhinovirus A	Q6ST92_9ENTO	QNPVENYIDEVLNEVLVVPNIRESHSSTSN	yes
40333	D000-D180	3.027	Rhinovirus A	Q6ST95_9ENTO	CLRMARDTNLHTQAGVIEQNPVEKYTEAVL	no
40333	D000-D180	3.027	Rhinovirus A	Q6STD3_9ENTO	EVLNEVLVVPNISESSSTTSNSAPALDAAE	yes
40333	D000-D180	3.027	Rhinovirus A	POLG_HRV1A	LRMARDTDLHIQSGPIEQNPVENYIDEVLN	no
40333	D000-D180	3.027	Rhinovirus A	B9V456_9ENTO	NKEPAVLSNHDPRLKVDFNEALFSKYKGNN	no
40333	D000-D180	3.027	Rhinovirus A	NA	ADEQGITDYIHTLGEAFGAGFVDNIKDQIQ	no
40333	D000-D180	3.027	Rhinovirus A	I3UJS4_9ENTO	VFFDVFPGTKEPAVLTNNDPRLEVDFNQAL	no
40333	D000-D180	3.027	Rhinovirus A	G4XDS0_9ENTO	YVDEVLNEVFVVPNINKSNGQSSNAAPALD	no
40333	D000-D180	3.027	Rhinovirus A	POLG_HRV8A	SQDPSKFTDPVKDVLEKGIPTLQSPTVEAC	no
40333	D000-D180	3.027	Rhinovirus A	G8IJH5_9ENTO	VESYIDGILNEVLVVPNIKESQPTTSNSAP	yes
40333	D000-D180	3.027	Rhinovirus A	C6EN20_9ENTO	ITNESDIYSLPPDPKYFDGYDQQSVVIMDD	no
40333	D000-D180	3.027	Rhinovirus A	Q6STB8_9ENTO	EEYIDGVLNEVLVVPNIKESHSSTSNSAPA	yes
40333	D000-D180	3.027	Rhinovirus A	M9R1L5_9ENTO	KFTDPVKDVLIKGVPTLQSPSVEACGYSDR	no
40333	D000-D180	3.027	Rhinovirus A	A0A1R7SYN4_9ENTO	YVDEVLNEVLVVPNIRESHPSTSNSAPILD	yes
40333	D000-D180	3.027	Rhinovirus A	A0A0N9HF82_9ENTO	LHKQSGPITQNPVENYVDEVLNEVLVVPNI	yes
40333	D000-D180	3.027	Rhinovirus A	I2CMI3_9ENTO	GLEWLGNKISKFVDWLKSMLPQAKLKVEFI	no
40333	D000-D180	3.027	Rhinovirus A	G8IJF6_9ENTO	VFHDIFPGSKEPAVLSCRDPRLEVDLDESI	no
40333	D000-D180	3.027	Rhinovirus A	C6ZF74_9ENTO	PSIHTPSKTKLQPSVFYDVFPGSKEPAVLS	no
40333	D000-D180	3.027	Rhinovirus A	A0A222G0T7_9ENTO	PSKFTDPVKDVLEKGIPTLQSPTVEACGYS	no
40333	D000-D180	3.027	Rhinovirus A	B9V462_9ENTO	ENFVDEVLNEVLVVPNIKQSQATTSNSAPA	yes
40333	D000-D180	3.027	Rhinovirus A	G8IJE4_9ENTO	SKTKLQPSVFHDVFPGSKEPAVLSEKDPRL	no
40333	D000-D180	3.027	Rhinovirus A	G8IJE9_9ENTO	KEPAVLTDKDPRLEVDFDTALFSKYKGNTD	yes
40333	D000-D180	3.027	Rhinovirus A	B9V4A4_9ENTO	TKLQPSIFFDVFPGDKEPAVLSKHDPRLET	no
40333	D000-D180	3.027	Rhinovirus A	A5GZE2_9ENTO	MNNPPPPAIVDLLQSVRTPEVVKYCEDNKW	no
40333	D000-D180	3.027	Rhinovirus A	F6M9Y9_9ENTO	AEEQGITDYVHMLGEAFGLGFVDSVKDQIN	no
40333	D000-D180	3.027	Rhinovirus A	Q6STD4_9ENTO	NEVLVVPNINKSNGQLSNAAPALDAAETGH	yes
40333	D000-D180	3.027	Rhinovirus A	NA	QSNSPTINPVALVENLVAETYKEVPNQEMV	no
40333	D000-D180	3.027	Rhinovirus A	Q6STC4_9ENTO	CLRMARDTDMHVQSEAIEQNPIENYVDQVL	no
40333	D000-D180	3.027	Rhinovirus A	G8IJE5_9ENTO	PSVFFDVFEGSKEPAVLTEKDPRLTTDFNQ	no
40333	D000-D180	3.027	Rhinovirus A	C6ZF87_9ENTO	LQPSVFHDVFPGSKEPAVLSTKDPRLEVDL	no
40333	D000-D180	3.027	Rhinovirus A	A0A0H3VVX9_9ENTO	NYFKDAASHGASKLDFSQDPSKFNDPVKDV	no
40333	D000-D180	3.027	Rhinovirus A	G5DBU2_9ENTO	VFHDVFPGSKEPAVLTDKDPRLEVDFNTAL	yes
40333	D000-D180	3.027	Rhinovirus A	I3UJS5_9ENTO	VFEVLVVPNIQPSSSVSSHSAPALDAAETG	yes
40333	D000-D180	3.027	Rhinovirus A	A0A1R7SYI0_9ENTO	DTNLHKQSGPITQNPVENYIDQVLNEVLVV	no
40333	D000-D180	3.027	Rhinovirus A	NA	PHSEKINPVVLVENLVEDIYNEVPNQTIPV	no
40333	D000-D180	3.027	Rhinovirus A	C6ZFB6_9ENTO	TKLQPSIFYDIFPGNKEPAVLSENDPRLEV	no
40333	D000-D180	3.027	Rhinovirus A	G8IJH5_9ENTO	YNLTHPGERGRTIGIPDRLHPNKQPSDDNW	no
40333	D000-D180	3.027	Rhinovirus A	NA	DVELRPDNSTLVAPEKSGPFVDYFVSPQLK	no
40333	D000-D180	3.027	Rhinovirus A	B9V4A1_9ENTO	AIFQGPISMNAPPPPAIEDLLQSVRTPEVI	no
40333	D000-D180	3.027	Rhinovirus A	W5QK17_9ENTO	VFYDVFEGTKEPAVLTDKDPRLETDFRTAL	no
40333	D000-D180	3.027	Rhinovirus A	G8IJH2_9ENTO	IPEYIHSLGEAFGSGFVDNIKDQIQTINPI	no
40333	D000-D180	3.027	Rhinovirus A	A0A1R7SYD9_9ENTO	LQSGPIEQNPVEDYVDGILNEVLVVPNIKE	yes
40333	D000-D180	3.027	Rhinovirus A	H9EHM3_9ENTO	AIFQGPISLDGPPPAAISDLLRSVRTPEVI	no
40333	D000-D180	3.027	Rhinovirus A	NA	NYVDEVLNEVNYVDEVLNEVNYVDEVLNEV	no
40333	D000-D180	3.027	Rhinovirus A	A0A1R7SYH9_9ENTO	LNEVLVVPSIKQSEPTTSNSAPALNAAETG	no
40333	D000-D180	3.027	Rhinovirus A	W5QK24_9ENTO	LQPSIFHDVFPGNKEPAVLSENDPRLKVDF	no
40333	D000-D180	3.027	Rhinovirus A	Q67IP9_9ENTO	DEVLNEVLVVPNIKESHPTTSNSAPALDAA	yes
40333	D180-D360	4.726	Human alphaherpesvirus 1	A0A290Y3Q5_HHV2	QPQPQPQPQPQPQPQPQPQPQPQNGHVAPG	no
40333	D180-D360	4.726	Human alphaherpesvirus 1	G8H8J0_HHV1	DPRVPRDPRDPRQPRAPREPRQPREPRPPR	no
40333	D180-D360	4.726	Human alphaherpesvirus 1	D3YPH1_HHV1	YTPTPTGPPGAPAAPLSRTPPSPAPPTGPA	no
40333	D180-D360	4.726	Human alphaherpesvirus 1	RNB_HHV1M	EPRVPRPPREPREPRVPRASRDPRVPRDPR	no
40333	D180-D360	4.726	Human alphaherpesvirus 1	TEG7_HHV11	GVTEAPSLGHPHTPPPEVTLAPAARNGDAL	no
40333	D180-D360	4.726	Human alphaherpesvirus 1	L0N460_HHV1	PAPLANNRDPIVISDSPPASPHRPPRAPMP	no
40333	D180-D360	4.726	Human alphaherpesvirus 1	A0A0S1TK61_HHV1	PRDPRQPRSPREPRSPREPRTPRTPREPRT	no
40333	D180-D360	4.726	Human alphaherpesvirus 1	A0A0F7GVW1_HHV1	PPGISEYAEDPYAISYGGQLDRYGDSDGEP	no
40333	D180-D360	4.726	Human alphaherpesvirus 1	A0A290Y1F8_HHV1	APGRTPPPPGPSPLSEAAPKPRAAARTPAA	no
40333	D180-D360	4.726	Human alphaherpesvirus 1	GC_HHV11	LTGYPAGIPVLEHHGSHQPPPRDPTERQVI	no
40333	D180-D360	4.726	Human alphaherpesvirus 1	A0A2U9A4P0_HHV1	GRSGGEDARADTALKRPKTGSPTAPPPADP	no
40333	D180-D360	4.726	Human alphaherpesvirus 1	A0A2Z4HA55_HHV1	SAPKVHANGPSRIGSHPTYTPTHTGPPGAP	no
40333	D180-D360	4.726	Human alphaherpesvirus 1	A0A1U9ZKC8_HHV2	PSEAVRPPTIPRTPRVPREPRVPRPPREPR	no
40333	D180-D360	4.726	Human alphaherpesvirus 1	G8HBI1_HHV1	PPKSRRRSSRTPMPSLTAIAEESEPAGAAG	no
40333	D180-D360	4.726	Human alphaherpesvirus 1	ICP4_HHV11	VSPRQLALLASMVEEAVRTIPTPDPAASPP	no
40333	D180-D360	4.726	Human alphaherpesvirus 1	LTP_HHV11	SGPAPTPPRVPVGGPQRRLTRPAVASLSES	no
40333	D180-D360	4.726	Human alphaherpesvirus 1	F8RCK2_HHV1	DTTISKPSEAVRPPTIPRTPRVPRESRVPR	no
40333	D180-D360	4.726	Human alphaherpesvirus 1	F8RCK2_HHV1	REPRVPRAPRDPRVPRDPRDPRQPREPRPP	no
40333	D180-D360	4.726	Human alphaherpesvirus 1	NA	TSASSGATTSGIPSIQDAATPYTTSTGSAT	yes
40333	D180-D360	4.726	Human alphaherpesvirus 1	D3YPK7_HHV1	LPDAPASTAPTRSKTPAQGLARKLHFSTAP	no
40333	D180-D360	4.726	Human alphaherpesvirus 1	NA	GTRGPPSFLASGGWDYLPNEAEIYPSAPAA	no
40333	D180-D360	4.726	Human alphaherpesvirus 1	G8H8C0_HHV1	DPDVYLKGMPSAGMHPRGVHAPRGHPRMIS	no
40333	D180-D360	4.726	Human alphaherpesvirus 1	G9I235_HHV2	KVHANGPSRIGSHPTYTPTPTGPPGAPAAP	no
40333	D180-D360	4.726	Human alphaherpesvirus 1	F8RF44_HHV1	VPPQVATGTVLPGGENRRPPLTSGPAPTPP	no
40333	D180-D360	4.726	Human alphaherpesvirus 1	A0A0F7CXT1_HHV1	VGDELIAISDERGPPRHDRPPRATSTAPSP	no
40333	D180-D360	4.726	Human alphaherpesvirus 1	A0A0F7GY25_HHV1	PRGHLTVSRLFAPQPQPQPQPHPQPQPQPQ	no
40333	D180-D360	4.726	Human alphaherpesvirus 1	D3YPK7_HHV1	TSRRSVKSGPREVPRDEYEDLYYTPSSGMA	no
40333	D180-D360	4.726	Human alphaherpesvirus 1	RNB_HHV1M	PSAGMHPRGVHAPRGHPRMISGPPQRGDND	no
40333	D180-D360	4.726	Human alphaherpesvirus 1	F8RE31_HHV1	EVPSLGHPHTPPPEVTLAPAAQNGDALPDP	no
40333	D180-D360	4.726	Human alphaherpesvirus 1	NA	TSASSGATTIPSIQDAATPYSGTTSTGSAT	yes
40333	D180-D360	4.726	Human alphaherpesvirus 1	NA	TSASSGATTSGTTSTGSIPSIQDAATPYAT	yes
40333	D180-D360	4.726	Human alphaherpesvirus 1	A8U5H4_HHV2	PTTRLTSKGRPLVPTPQHTPLFSFLTASPA	yes
40333	D180-D360	4.726	Human alphaherpesvirus 1	TEG1_HHV2H	NTANAAPASPYIEAENPLYDWGGSALFSPP	no
40333	D180-D360	4.726	Human alphaherpesvirus 1	NA	IPSIQDAATPYIPSIQDAATPYIPSIQDAA	yes
40333	D180-D360	4.726	Human alphaherpesvirus 1	D3YPK7_HHV1	YTPSSGMASPDSPPDTSRRGALQTRSRQRG	no
40333	D180-D360	4.726	Human alphaherpesvirus 1	A0A181ZFZ4_HHV11	EYAEELFLPGDANGPLIGANDHIPPPRGAS	no
40333	D180-D360	4.726	Human alphaherpesvirus 1	ICP27_HHV2H	RQAPPPLMTLAIAPPPADPRAPAPERKAPA	no
40333	D180-D360	4.726	Human alphaherpesvirus 1	A0A2U9A8Q5_HHV1	WMRRRTQKAPKRIRLPHIREDDQPSAHQPL	yes
40333	D180-D360	4.726	Human alphaherpesvirus 1	Q703E2_HHV1	ASGKGPTYIRVADSELYADWSSDSEGERDQ	yes
40333	D180-D360	4.726	Human alphaherpesvirus 1	SCAF_HHV11	TTTHPALCPPEAVYRPPPHSAPYGPPQGPA	no
40333	D180-D360	4.726	Human alphaherpesvirus 1	A0A0F7CXM5_HHV1	PMPGSAPRPGPSAAASGPARPRAAVAPCVR	no
40333	D180-D360	4.726	Human alphaherpesvirus 1	A0A0B5EAS0_HHV1	PTASPVSVEAYYSESENEAANDFLVRMGRQ	no
40333	D180-D360	4.726	Human alphaherpesvirus 1	NA	GVAGAILGMNNPTAPPHYPTAADQISPIHW	no
40333	D180-D360	4.726	Human alphaherpesvirus 1	A7LK34_HHV2	QYDESDYALYGGSSSEDDEHPEVPRTRRPV	no
40333	D180-D360	4.726	Human alphaherpesvirus 1	NA	HRPAPGSPPGIPEYAEDPYAISYGGQLDRY	no
40333	D180-D360	4.726	Human alphaherpesvirus 1	NA	TSASSGAIPSIQDAATPYTTSGTTSTGSAT	yes
40333	D180-D360	4.726	Human alphaherpesvirus 1	G8HBG0_HHV1	AAPASPYIEAENPLYDWGGSALFSPPGRTG	no
40333	D180-D360	4.726	Human alphaherpesvirus 1	Q703B5_HHV1	SRPKTPPTIIGPLATRPTTRLTSKGRPLVP	yes
40333	D180-D360	4.726	Human alphaherpesvirus 1	A0A2H4PJJ4_HHV2	APLPTEPAFPPAATGSQPEASNAEAGALVN	no
40333	D180-D360	4.726	Human alphaherpesvirus 1	D6QV87_HHV2	MTQTGTTDSPTAISLTTPDHTPPMPSIGLE	yes
40333	D180-D360	4.726	Human alphaherpesvirus 1	M9TM01_HHV2	LAEDVEKDKPNRPVVPSPDPNNSPARPETS	yes
40333	D180-D360	4.726	Human alphaherpesvirus 1	F8RFG5_HHV1	AKIQHPRHLPDDEPIYDTVGGYAPEPAEDP	no
40333	D180-D360	4.726	Human alphaherpesvirus 1	F8RF71_HHV1	AYPEEYAEGLFLPGDATGPLLGANDHIPPP	no
40333	D180-D360	4.726	Human alphaherpesvirus 1	ICP4_HHV11	YDDAADAAGDRAPARGREREAPLRGAYPDP	no
40333	D180-D360	4.726	Human alphaherpesvirus 1	TEG1_HHV1F	ANALTNDGPTNVAALSALLTKLKREGRRSR	no
40333	D180-D360	4.726	Human alphaherpesvirus 1	A0A0F7GSY0_HHV1	TKRGRSGGEDAHADTALKKPQTGSPTAPPP	no
40333	D180-D360	4.726	Human alphaherpesvirus 1	D5LKN2_HHV2	SPDSPPDTSRRGALQTRSRQRGEVRFVQYD	no
40333	D180-D360	4.726	Human alphaherpesvirus 1	ICP4_HHV11	HDPDHPHDLDDARRDGRAPAAGTDAGEDAG	no
40333	D180-D360	4.726	Human alphaherpesvirus 1	A8U6E5_HHV2	AMARLGAELKSHPSTPPKSRRRSSRTPMPS	no
40333	D180-D360	9.418	Norwalk virus	Q9WI82_9CALI	IPEANTAEPISMEPVAGAATAAATAGQVNM	no
40333	D180-D360	9.418	Norwalk virus	NA	PEATNAEPVLQGAGSTGDMNTPADKSAMMM	no
40333	D180-D360	9.418	Norwalk virus	A0A0S3CYQ8_9CALI	MMMASKDAPTNMDGTSGAGQLVPEANTAEP	no
40333	D180-D360	9.418	Norwalk virus	B1N8Q6_9CALI	GAATAVATAGQINMIDPWIMSNFVQAPQGE	no
40333	D180-D360	9.418	Norwalk virus	D2Z091_9CALI	AGASIAAPVTGQTNIIDPWIRMNFVQAPNG	no
40333	D180-D360	9.418	Norwalk virus	A0A076VCG1_9CALI	GAATAAATADQVNMIDPWIMSNYVQAPQGE	no
40333	D180-D360	9.418	Norwalk virus	A0A0S2T0U7_9CALI	NETLPLEPVAGAAIAAPVTGQNNIIDPWIR	no
40333	D180-D360	9.418	Norwalk virus	A0A0S3CZ10_9CALI	AATATATAGQVNLIDPWIMNNYVQAPQGEF	no
40333	D180-D360	9.418	Norwalk virus	NA	SFATNSEEPQRVTSLDPLGSVGDKVSYSVV	no
40333	D180-D360	9.418	Norwalk virus	A0A2U9GMI8_9CALI	YSVKNGVSGLPDLSTVRQPEESNTAFSVPP	no
40333	D180-D360	9.418	Norwalk virus	B1AAV4_9CALI	VTAAATAGQVNMIDPWIMNNYAQAPQGEFT	no
40333	D180-D360	9.418	Norwalk virus	A0A193PSS6_9CALI	PDLTTVPQPDAINTAFSVPPLSLRENREAK	no
40333	D180-D360	9.418	Norwalk virus	A0A2U9GM98_9CALI	GLPELSTVTQLEENSTAFSVPPLSQRENRD	no
40333	D180-D360	9.418	Norwalk virus	M4WMK4_9CALI	KGLSDEEYEEYKRVREERNGKYSIEEYLQD	no
40333	D180-D360	9.418	Norwalk virus	Q68103_9CALI	VKDGVSGLPDLSTVRQPPENNTAFSVPPLN	no
40333	D180-D360	9.418	Norwalk virus	POLG_SOUV3	FSRRGLNDEEYEEYKKIREEKGGNYSIQEY	no
40333	D180-D360	9.418	Norwalk virus	A0A2U9GLL1_9CALI	AFSVPPLSQRENKDAKEPLTGTILEMWDGE	no
40333	D180-D360	9.418	Norwalk virus	A0A2R3BY86_9CALI	PKQPAPRDKPQKPPRPPTPELAKRIPPPPP	no
40333	D180-D360	9.418	Norwalk virus	B8Y9T7_9CALI	DGVSGLPELSTVRQPEETNTAFSVPPLNQR	no
40333	D180-D360	9.418	Norwalk virus	B5BTH9_9CALI	SYSAKDGISGLPELSTVRQPEEANTAFSVP	no
40333	D180-D360	9.418	Norwalk virus	D9U2H8_9CALI	GVSGLPELSTVTQLEESSTAFSVPPLSQRE	no
40333	D180-D360	9.418	Norwalk virus	A0A2D1BG42_9CALI	EDEIVVSYSVKDGISGLPDLSTVRQPEESN	no
40333	D180-D360	9.418	Norwalk virus	D9N2G6_9CALI	TFKRALGARPKQPPPKEIPPRPPRPPTPEL	no
40333	D180-D360	9.418	Norwalk virus	W8E0I8_9CALI	MMASKDAPSNMDGTSGAGQVVPEVSTAEPI	no
40333	D180-D360	9.418	Norwalk virus	A0A0S2T0N5_9CALI	VGEGVSGLPDLTTVVQPDAQNTAYSVPPLS	no
40333	D180-D360	9.418	Norwalk virus	A0A2U7QDU6_9CALI	LSDEEYDEFKRIREERQGKYSIEEYLQDRD	no
40333	D180-D360	9.418	Norwalk virus	A0A2Z5WAN5_9CALI	YEVKSGISGLPELTTVPQPDVANTAFSVPP	no
40333	D360-D540	2.665	Rhinovirus A	C6ZFB6_9ENTO	ALDKYGVDLPMVTFLKDELRKKEKISAGKT	no
40333	D360-D540	2.665	Rhinovirus A	POLG_HRV2	EAFGNGFVDSVKEHIHAINPVGNISKKIIK	no
40333	D360-D540	2.665	Rhinovirus A	Q7T5Y9_9ENTO	ENYVDEILNQVLVVPNTMESHPTTSNAAPA	no
40333	D360-D540	2.665	Rhinovirus A	POLG_HRV1A	LRMARDTDLHIQSGPIEQNPVENYIDEVLN	no
40333	D360-D540	2.665	Rhinovirus A	F6M9Y2_9ENTO	DYIHMLGEAFGNGFVESVKEQVSAINPINN	no
40333	D360-D540	2.665	Rhinovirus A	A5GZF7_9ENTO	TDPVKDVLTKGIPTLQSPSVEACGYSDRIM	no
40333	D360-D540	2.665	Rhinovirus A	G9K138_9ENTO	KLQPSVFYDAFPGSKEPAVLSKNDPRLEVD	no
40333	D360-D540	2.665	Rhinovirus A	A0A0D5ZYQ1_9ENTO	CLRMARDTNLHKQSGPITQNPVENYVDEVL	no
40333	D360-D540	2.665	Rhinovirus A	B9V463_9ENTO	GIDLQSPPPPAITDLLRSVRTPEIIKYCQG	no
40333	D360-D540	2.665	Rhinovirus A	F6M9Y9_9ENTO	AEEQGITDYVHMLGEAFGLGFVDSVKDQIN	no
40333	D360-D540	2.665	Rhinovirus A	NA	ADEQGITDYIHTLGEAFGAGFVDNIKDQIQ	no
40333	D360-D540	2.665	Rhinovirus A	NA	KLQPSVFYDVFPGSKEPAVLTSNDPRLEVD	no
40333	D360-D540	2.665	Rhinovirus A	NA	APAANSTSPHSENINPVILVENLVGDIYQE	no
40333	D360-D540	2.665	Rhinovirus A	NA	EQYIDGVLNEVLIVPNINESHPSTSNAAPA	no
40333	D360-D540	2.665	Rhinovirus A	Q6ST97_9ENTO	DTDMHVQNDAITQNPVEDYVEGVLNEVLVV	no
40333	D360-D540	2.665	Rhinovirus A	NA	GKDPLDAMPPIFPVSSVMQCFLTMDEGSPN	no
40333	D360-D540	2.665	Rhinovirus A	Q6ST95_9ENTO	GVIEQNPVEKYTEAVLNEVLVVPNIPASNT	yes
40333	D360-D540	2.665	Rhinovirus A	A0A1R7SYB4_9ENTO	QSGPIEQNPVEQYIDEVLNEVLVVPNINSS	yes
40333	D360-D540	2.665	Rhinovirus A	A0A1R7SYM7_9ENTO	QNPIENYVDQVLNEVLVVPNIKESHPSTSN	yes
40333	D360-D540	2.665	Rhinovirus A	I3UJS2_9ENTO	HMLGEAFGSGFVDSVKEQINAINPINSISK	no
40333	D360-D540	2.665	Rhinovirus A	G8IJE5_9ENTO	IFQGPISMEVPPPPAITDLLRSVKTPEVIK	no
40333	D360-D540	2.665	Rhinovirus A	POLG_HRV8A	IQPSTSVSSHAAPALDAAETGHTSSVQPED	no
40333	D360-D540	2.665	Rhinovirus A	G8IJH5_9ENTO	VESYIDGILNEVLVVPNIKESQPTTSNSAP	yes
40333	D360-D540	2.665	Rhinovirus A	I3UJS5_9ENTO	VFEVLVVPNIQPSSSVSSHSAPALDAAETG	yes
40333	D360-D540	2.665	Rhinovirus A	B9V464_9ENTO	VFYNVFPGNKEPAVLSEHDPRLKTNFKEAL	no
40333	D360-D540	2.665	Rhinovirus A	G8IRP0_9ENTO	ENYIDGVLNEVLVVPNIRESHGTTSNSAPA	yes
40333	D360-D540	2.665	Rhinovirus A	G8IQ62_9ENTO	GITDYIHLLGEAFGNGFVESVKEQVNAINP	no
40333	D360-D540	2.665	Rhinovirus A	G8IJE2_9ENTO	IFQGPIDMRNPPPPAITDLLQAVRTPEVIK	no
40333	D360-D540	2.665	Rhinovirus A	G8IJH2_9ENTO	IPEYIHSLGEAFGSGFVDNIKDQIQTINPI	no
40333	D360-D540	2.665	Rhinovirus A	I2CMI3_9ENTO	VMEQNPVEKYTEAVLNEVLAVPNITPSNSQ	no
40333	D360-D540	2.665	Rhinovirus A	B9V4A4_9ENTO	TKLQPSIFFDVFPGDKEPAVLSKHDPRLET	no
40333	D360-D540	2.665	Rhinovirus A	POLG_HRV8A	NPSGEDMTLFCQMVSSVPFIPPMADLPDKG	no
40333	D360-D540	2.665	Rhinovirus A	A0A1R7SYF0_9ENTO	MARDTNLHTQSGTIEQNPVENYIDEVLNEV	no
40333	D360-D540	2.665	Rhinovirus A	A0A1R7SYD9_9ENTO	LQSGPIEQNPVEDYVDGILNEVLVVPNIKE	yes
40333	D360-D540	2.665	Rhinovirus A	Q6ST92_9ENTO	QNPVENYIDEVLNEVLVVPNIRESHSSTSN	yes
40333	D360-D540	2.665	Rhinovirus A	H9EHM7_9ENTO	SVFHDVFPGSKEPAVLSGRDPRLEVNLDES	no
40333	D360-D540	2.665	Rhinovirus A	NA	VPITQNPVENYIDEVLNEVLVVPNIKESHP	yes
40333	D360-D540	2.665	Rhinovirus A	NA	QSNSPTINPVALVENLVAETYKEVPNQEMV	no
40333	D360-D540	2.665	Rhinovirus A	A0A1R7SY88_9ENTO	KYTEAILNEVLTVPNIQPSSGNTSNAAPVL	no
40333	D360-D540	2.665	Rhinovirus A	A0A1R7SYH9_9ENTO	ARDTNLHKQTGPITQNPVEDYVDQVLNEVL	no
40333	D360-D540	2.665	Rhinovirus A	H9C6N3_9ENTO	DMHVQNVPITQNPVEKYVDEVLNEVLIVPN	no
40333	D360-D540	2.665	Rhinovirus A	A0A1R7SYD9_9ENTO	EDYVDGILNEVLVVPNIKESQATTSNSAPA	yes
40333	D360-D540	2.665	Rhinovirus A	POLG_HRV16	PPPAITDLLRSVRTPEVIKYCQDNKWIVPA	no
40333	D360-D540	2.665	Rhinovirus A	A0A1P7ZEG7_9ENTO	SKLDFSQDPSKFTDPVKDVLVKGIPTLQSP	no
40333	D360-D540	2.665	Rhinovirus A	B9V491_9ENTO	HMEAIFQGPINMQSPPPPAIVDLLRSTRNE	no
40333	D360-D540	2.665	Rhinovirus A	F2YDP8_9ENTO	SSVTFIPPMADLPDKGKPFDSRFVLCSTNH	no
40333	D360-D540	2.665	Rhinovirus A	C6ZF75_9ENTO	TKEPAVLSEKDPRLETDFKTALFSKYKGNV	no
40333	D360-D540	2.665	Rhinovirus A	B9V462_9ENTO	ENFVDEVLNEVLVVPNIKQSQATTSNSAPA	yes
40333	D360-D540	2.665	Rhinovirus A	C6ZF78_9ENTO	EPAVLSNNDPRLETDFDTALFSKYKGNPAC	no
40333	D360-D540	2.665	Rhinovirus A	G8IJH2_9ENTO	PGSKEPAVLSTRDPRLEVDLDSSIFSKYKG	no
40333	D360-D540	2.665	Rhinovirus A	A0A0F6YEK3_HRV1B	KEPAVLTDNDPRLKVNFKEALFSKYKGNTE	no
40333	D360-D540	2.665	Rhinovirus A	Q67IR7_9ENTO	RYTEAILNEVLVVPNITPSNSQTSNAAPAL	yes
40333	D360-D540	2.665	Rhinovirus A	B9V456_9ENTO	IFQGPISLEGPPPAAISDLLHSVRTPEVIK	no
40333	D360-D540	2.665	Rhinovirus A	A0A1P7ZFN1_9ENTO	VERYVDEVLNEVLVVPNINESNPTTSNSAP	yes
40333	D360-D540	2.665	Rhinovirus A	A0A1R7SYE6_9ENTO	QSPVENYIDEVLNEVLVVPNIRESKPTTSN	yes
40333	D360-D540	2.665	Rhinovirus A	A0A1R7SYI0_9ENTO	VENYIDQVLNEVLVVPNIKESNPTTSNSAP	yes
40333	D360-D540	2.665	Rhinovirus A	B9V440_9ENTO	SKTKLQPSAFFDVFEGTKEPAVLSDRDPRL	no
40333	D360-D540	2.665	Rhinovirus A	B9V4A4_9ENTO	GDKEPAVLSKHDPRLETDFHTALFSKYSGN	no
40333	D360-D540	2.665	Rhinovirus A	C6ZF94_9ENTO	PGSKEPAVLSEHDPRLEVDFKQALFSKYKG	no
40333	D360-D540	2.665	Rhinovirus A	Q6STA2_9ENTO	IITQNPVESYIDGVLNEVLVVPNIRESQPT	yes
40333	D360-D540	2.665	Rhinovirus A	Q6STA9_9ENTO	NEVLVVPNINASNPQTSNSAPALDAAETGH	yes
40333	D360-D540	2.665	Rhinovirus A	G8IJE5_9ENTO	PSVFFDVFEGSKEPAVLTEKDPRLTTDFNQ	no
40333	D360-D540	2.665	Rhinovirus A	Q6SI60_9ENTO	RDTDMHTQSDAIEQNPIENYVDQVLNEVLV	no
40333	D360-D540	2.665	Rhinovirus A	Q6SI66_9ENTO	LRMARDTDMHIHNEIITQNPVENYVDEVLN	no
40333	D360-D540	2.665	Rhinovirus A	A0A1R7SYN4_9ENTO	YVDEVLNEVLVVPNIRESHPSTSNSAPILD	yes
40333	D360-D540	2.665	Rhinovirus A	A0A1R7SYP5_9ENTO	DTDMHVQNVPITQNPVERYVDDVLNEVLVV	no
40333	D360-D540	2.665	Rhinovirus A	A0A291HVD4_9ENTO	PSVFYDIFPGSKQPAVLSEKDTRLQVDFNE	no
40333	D360-D540	2.665	Rhinovirus A	A0A0K0XQW3_9ENTO	DAAETGHTSNVQPEDVIETRHVQTSQTRDE	no
40333	D360-D540	2.665	Rhinovirus A	A0A1C8Z4R0_9ENTO	PPAIADLLNAVRTPEVIKYCEENNWIVPAQ	no
40333	D360-D540	2.665	Rhinovirus A	H9EHM6_9ENTO	DTNLHKQTGTITQNPVEKYVDTVLNEVLVV	no
40333	D360-D540	2.665	Rhinovirus A	Q6STC1_9ENTO	RDTNLHLQSGIITQNPVENYIEEVLNEVLV	no
40333	D360-D540	2.665	Rhinovirus A	C6ZF82_9ENTO	TKEPAVLTERDPRLTTDFNTALFSKYKGNV	no
40333	D360-D540	2.665	Rhinovirus A	G4XDS0_9ENTO	YVDEVLNEVFVVPNINKSNGQSSNAAPALD	no
40333	D360-D540	2.665	Rhinovirus A	A0A0H3VVX9_9ENTO	NYFKDAASHGASKLDFSQDPSKFNDPVKDV	no
40333	D360-D540	2.665	Rhinovirus A	H9C6N2_9ENTO	ADTQGITDYIHNLGEAFGAGFIDNIKEQIQ	no
40333	D360-D540	2.665	Rhinovirus A	S4UDN8_9ENTO	TQNPVENYVDEVLNEVLVVPNIKESHPTTS	yes
40333	D360-D540	2.665	Rhinovirus A	A5GZE2_9ENTO	MNNPPPPAIVDLLQSVRTPEVVKYCEDNKW	no
40333	D360-D540	2.665	Rhinovirus A	G5CZJ9_9ENTO	DVFPGSKEPAVLSEYDPRLKANFKEALFSK	no
40333	D360-D540	2.665	Rhinovirus A	Q6STC4_9ENTO	CLRMARDTDMHVQSEAIEQNPIENYVDQVL	no
40333	D360-D540	2.665	Rhinovirus A	G8IJG1_9ENTO	IPPMADLPDKGKPFSSDFVLASTNHTLLHP	no
40333	D360-D540	2.665	Rhinovirus A	POLG_HRV8A	PPAIADLLRSVKTPEIIKYCQDNNWIVPAE	no
40333	D360-D540	2.665	Rhinovirus A	G8IJH5_9ENTO	YNLTHPGERGRTIGIPDRLHPNKQPSDDNW	no
40333	D360-D540	11.225	Rotavirus C	A0A0A8K0D5_9REOV	QQTTKTITDYVDAGNYTYAQLPPTDWGAGA	no
40333	D360-D540	11.225	Rotavirus C	J7H0D2_9REOV	QQTNKVISDYVDAGNYTYAQLPPTTWGSGS	no
40333	D360-D540	11.225	Rotavirus C	VP4_ROTHW	SDQQTNKVVSDYVDAGNYTYAQLPPTTWGS	no
40333	D360-D540	11.225	Rotavirus C	Q333L3_9REOV	GNEILSDQQTNKVVSDYVDVGNYTYAQLPP	no
40333	D360-D540	11.225	Rotavirus C	A0A0A8K0E1_9REOV	EILKDQQTTKTVVDYVDAGNYTYAQLPPTN	no
40333	D360-D540	11.225	Rotavirus C	A0A0S2XGM1_9REOV	IVDFATIKAIRDTYGVSNDIIYKLVASDAP	no
40333	D360-D540	11.225	Rotavirus C	A0A0A8JY21_9REOV	EILLDKQTDKTTRDYVDAGNYTYAQLPPTE	no
40695	D000-D180	8.17	Betacoronavirus 1	A0A0G2RC89_CVHOC	SIPNLPDFREELDQWFKNQTSVAPDLSFDY	yes
40695	D000-D180	8.17	Betacoronavirus 1	A0A0U1UYX4_CVHSA	PNLPDFKEELDQWFKNQTSVAPDLSLDYIN	yes
40695	D000-D180	8.17	Betacoronavirus 1	U3M6X6_CVHOC	AVNYTKAPYVMLNTSTPNLPDFREELDQWF	yes
40695	D000-D180	8.17	Betacoronavirus 1	L7QE36_9BETC	PSTGYRLTNFEPFNVRLVNDSVEPVGGLYE	no
40695	D000-D180	8.17	Betacoronavirus 1	S4WMJ9_9BETC	APDVMLNISTPKLPDFKEELDQWFKNQTSV	yes
40695	D000-D180	8.17	Betacoronavirus 1	SPIKE_CVHOC	TTGYRFTNFEPFTVNSVNDSLEPVGGLYEI	yes
40695	D000-D180	8.17	Betacoronavirus 1	S4WIX5_9BETC	STKRRSRREITTGYRFTNFEPFIVKSVNDS	yes
40695	D000-D180	8.17	Betacoronavirus 1	A0A142D826_9BETC	SRRAITTGYRFTNFEPFTVKSVNDSLEPVG	yes
40695	D000-D180	8.17	Betacoronavirus 1	SPIKE_CVHN1	GAITTGYRFTNFEPFTVNSVNDSLEPVGGL	yes
40695	D000-D180	8.17	Betacoronavirus 1	SPIKE_CVP67	STPNLPDFKEELYQWFKNQSSVAPDLSLDY	yes
40695	D000-D180	8.17	Betacoronavirus 1	U3M804_CVHOC	LAKLGRDATKPQQVTKHTAKEVRQKILNKP	yes
40695	D000-D180	11.688	Enterovirus D	E9RIW4_9ENTO	RTLPYMSIANANYKGRERAPNALNAIIGNR	no
40695	D000-D180	11.688	Enterovirus D	A0A0U5EM46_9ENTO	ANANYKGKDRAPNALNAIIGNRGSVKTMPH	no
40695	D000-D180	11.688	Enterovirus D	A0A0X7Z298_9ENTO	PYMSIANANYRGRERAPNALNAIIGNRDSV	yes
40695	D000-D180	11.688	Enterovirus D	A0A142EHG5_9ENTO	RTMPYMSIANANYKGRDTAPNTLNAIIGNR	no
40695	D000-D180	11.688	Enterovirus D	A0A2K8EIP7_9ENTO	IANANYKGKKRAPNALNAIIGNRDSVKTMP	yes
40695	D000-D180	11.688	Enterovirus D	A0A0X7Z3P2_9ENTO	ANANYRGKVRAPNALNAIIGNRDSVKTMPH	yes
40695	D000-D180	11.688	Enterovirus D	A0A191Z5C9_9ENTO	APNALNAIIGNRDTVKTMPHNIVTTGPGFG	no
40695	D000-D180	11.688	Enterovirus D	A0A2H4G4A3_9ENTO	ERAPNALSAIIGHRDSVKTMPHNIVNTGPG	no
40695	D000-D180	11.688	Enterovirus D	Q68T60_9ENTO	IESIIKTAADTVKSEINAELGVVPSLNAVE	no
40695	D000-D180	11.688	Enterovirus D	I6SAC6_9ENTO	RGKERAPNALNAIIGNRDSVKAMPHNIVTT	yes
40695	D000-D180	11.688	Enterovirus D	A0A2Z2GUX6_9ENTO	TAPNTLNAIVGNRTTITTMPNNIVTTGPGF	no
40695	D000-D180	11.688	Enterovirus D	Q68T59_9ENTO	MSIANANYRGKERAPNALNAIIGNRESVKT	no
40695	D000-D180	11.688	Enterovirus D	A0A191Z5B4_9ENTO	KERAPNALSAIIGNRDSVKTMPHNIVSTGP	yes
40695	D000-D180	11.688	Enterovirus D	A0A0N7ANK1_9ENTO	NYRGKERAPNALNAIIGNRESIKTMPHDIR	no
40695	D000-D180	11.688	Enterovirus D	A0A1D8MKD8_9ENTO	ANANYKGKERAPNALNAIISNRDSVKTMPH	yes
40695	D000-D180	11.688	Enterovirus D	A0A286Q546_9ENTO	RGKERAPNALDAIIGNRDSVKTMPHDIVTT	yes
40695	D000-D180	11.688	Enterovirus D	A0A2H4G4A5_9ENTO	AIIGNRDSVKTMPHNIVTTGPGFGGVFVGS	yes
40695	D000-D180	11.688	Enterovirus D	B9V492_9ENTO	FTDKQGEIVSIEKSGVFINAPAKTKLEPSV	no
40695	D000-D180	11.688	Enterovirus D	A0A191Z5A3_9ENTO	ALNAIIGNRDSIKTMPHNIVNTGPGFGGVF	no
40695	D000-D180	11.688	Enterovirus D	A0A191Z5U1_9ENTO	PDAINDLLRSVDSQEVRDYCQRKGWIVIHP	no
40695	D000-D180	11.688	Enterovirus D	A0A2K8BIY6_9ENTO	FQGPPQFKEIKISVTPDIPAPDAINDLLRS	no
40695	D000-D180	2.387	Human alphaherpesvirus 2	G8H8J0_HHV1	VPRIPRDPRPPRPPRVPREPRPPREPRATR	yes
40695	D000-D180	2.387	Human alphaherpesvirus 2	A0A1W6QD92_HHV2	KMVDPNRFRGKNLPVLDQLTDPPGVKRVYH	yes
40695	D000-D180	2.387	Human alphaherpesvirus 2	A0A2Z2D2L3_HHV1	HDPVSYGALDVDDFEFEQMFTDAMGIDDFG	no
40695	D000-D180	2.387	Human alphaherpesvirus 2	TEG1_HHV2H	TNALANDGPTNVAALSALLTKLKRGRHQSH	no
40695	D000-D180	2.387	Human alphaherpesvirus 2	RNB_HHV1M	EPRVPREPREPRVPRSPREPRVPRIPRDPR	yes
40695	D000-D180	2.387	Human alphaherpesvirus 2	US03_HHV2H	KRQEASVPPETNTAPAFPASTFYTPAEDAY	no
40695	D000-D180	2.387	Human alphaherpesvirus 2	A0A1U9ZKC8_HHV2	PSEAVRPSRIPRAPRVPREPRVPREPREPR	no
40695	D000-D180	2.387	Human alphaherpesvirus 2	A0A110AX37_HHV2	SLDDVGRHLLEMQEEQLEANRETLDELESA	no
40695	D000-D180	2.387	Human alphaherpesvirus 2	L0N6I4_HHV1	NFYVPPDVRVVTRAPGPQYRRASDPPSRHT	no
40695	D000-D180	2.387	Human alphaherpesvirus 2	A0A2Z4H4V6_HHV1	RFPQLAPSPLAGLREDPWLDGALATAGGAV	no
40695	D000-D180	2.387	Human alphaherpesvirus 2	A0A1U9ZM70_HHV2	PREPRVPRSPREPRVPRIPRDQRPPRPPRV	no
40695	D000-D180	2.387	Human alphaherpesvirus 2	GB_HSV2S	MERTEHKARKKGTSALLSAKVTDAVMRKRA	yes
40695	D000-D180	2.387	Human alphaherpesvirus 2	A0A2K8INN7_HHV2	PPDVNATVAAGHATLRAHLRDIKVENADAQ	no
40695	D000-D180	2.387	Human alphaherpesvirus 2	A0A0B5E5E5_HHV1	PPLPPVTRTLTPQSRDSVPTPESPTHTNTH	no
40695	D000-D180	2.387	Human alphaherpesvirus 2	D3YPK7_HHV1	QDVDATAAARGRPAGRAAATARAPARSASR	no
40695	D000-D180	2.387	Human alphaherpesvirus 2	A0A110B8A0_HHV2	DRPIRAAQPQAPAQSSGDRAAAPRRSARQA	no
40695	D000-D180	2.387	Human alphaherpesvirus 2	A0A2Z4H6K6_HHV1	DSSDEDTGSETLSRSSSIWAAGATDDDDSD	no
40695	D000-D180	2.387	Human alphaherpesvirus 2	Q76WT6_HHV1	SRSPSPPSRPSSPFRTPPHGGSPRREVGAG	no
40695	D000-D180	2.387	Human mastadenovirus C	Q71BX2_AD01A	AQRAAAALLNRARRTGRRAAMRAARRLAAG	no
40695	D000-D180	2.387	Human mastadenovirus C	Q6VGU3_ADE05	APTTFPVEAPPLEEEEVIIEQDPGFVSEDD	no
40695	D000-D180	2.387	Human mastadenovirus C	T1UIL9_9ADEN	TDAANAPTTFPVEAPPLEEEEVIIEQDPGF	no
40695	D000-D180	2.387	Human mastadenovirus C	J9Z3W9_9ADEN	VEKEDSLTAPFEFATTASTDAANAPTTFPV	no
40695	D000-D180	2.387	Human mastadenovirus C	W8CZP1_9ADEN	FNPFSGPPGHYPDQFIPNFDAVKDSADGYD	no
40695	D000-D180	2.387	Human mastadenovirus C	A0A0B5EAE6_9ADEN	TGHRAAMRAARRAAAAASAVAPRARRRAAA	no
40695	D000-D180	2.387	Human mastadenovirus C	Q779E8_ADE02	TTDYRNTTATGLTSALNLPQVHAFVNDWAS	no
40695	D000-D180	2.387	Human mastadenovirus C	J9Z4T5_9ADEN	AAMYEEGPPPSYESVVSAAPVAAALGSPFD	no
40695	D000-D180	2.387	Human mastadenovirus C	SF33K_ADE05	AATQKQRRPDSKTLTKPKKSTAAAAAGGGA	no
40695	D000-D180	2.387	Human mastadenovirus C	A0A219PC33_ADE07	TTVDDAIDAVVEEARNYTPTPPPVSTVDAA	no
40695	D000-D180	2.387	Human mastadenovirus C	A0A1Y1C3C1_9ADEN	PTTDYRNTTATGLTSALNLPQVHAFVNDWA	no
40695	D000-D180	2.387	Human mastadenovirus C	E1ARP2_9ADEN	VPAGFSGHAFVESGGETQESPTTVVFRPPG	no
40695	D000-D180	2.387	Human mastadenovirus C	A0A0B5E437_9ADEN	PSAPAVSTVDEAIESVVQGARHYANLKNRR	no
40695	D000-D180	2.387	Human mastadenovirus C	Q6VGU3_ADE05	EFATTASTDAANAPTTFPVEAPPLEEEEVI	no
40695	D000-D180	2.387	Human mastadenovirus C	G1DE20_9ADEN	IESLVDKMSRWKTYAQEHRDVPGPRPPTRR	no
40695	D000-D180	2.387	Human mastadenovirus C	CORE5_ADE05	RLEDVLEKMTVEPGLEPEVRVRPIKQVAPG	no
40695	D000-D180	2.387	Human mastadenovirus C	M0QUA4_9ADEN	FNPVYPYDTETGPPTVPFLTPPFVSPNGFQ	no
40695	D000-D180	2.387	Human mastadenovirus C	CORE5_ADE05	VEPGLEPEVRVRPIKQVAPGLGVQTVDVQI	no
40695	D000-D180	2.387	Human mastadenovirus C	A0A0G2SK16_ADE02	DMNDHAIRGDTFATRAEEKRAEAEAAAEAA	no
40695	D000-D180	2.387	Human mastadenovirus C	A0A0K0PX52_9ADEN	RRRRVARRHRRRPGTAAQRAAAALLNRARR	no
40695	D000-D180	2.387	Human mastadenovirus C	CAP8_ADE12	MSKEIPTPYMWSYQPQMGLAAGAAQDYSTR	no
40695	D000-D180	2.387	Human mastadenovirus C	Q71BX2_AD01A	MKRRRRRVARRHRRRPGTAAQRAAAALLNR	no
40695	D000-D180	4.094	Norwalk virus	A0A1B1CU73_9CALI	KATVYTGSADFTPKLGSVQFATDTENDFET	no
40695	D000-D180	4.094	Norwalk virus	A0A2U9GMI8_9CALI	YSVKNGVSGLPDLSTVRQPEESNTAFSVPP	no
40695	D000-D180	4.094	Norwalk virus	A0A193PSS6_9CALI	PKGKLWADDNRSVDYNEKLDFEAPPSIWSR	no
40695	D000-D180	4.094	Norwalk virus	A0A2D1BSN8_9CALI	VVSYSVKDGVSGLPDLSTVRQPEESNTAFS	no
40695	D000-D180	4.094	Norwalk virus	A0A2U9GLJ2_9CALI	PPNGEEEEPAIRFEVNSGISGLPELTTVVQ	no
40695	D000-D180	4.094	Norwalk virus	A0A076ECC0_9CALI	PKGKLWADDDRSVDYNERLSFEAPPSVWSR	no
40695	D000-D180	4.094	Norwalk virus	A0A2U9GMG8_9CALI	QGVLTQTTRTDGSTRGHKATVYTGSADFAP	no
40695	D000-D180	4.094	Norwalk virus	A0A1B4WQG2_9CALI	DDFKLKGKLWADDDRSVDYNERLNFEAPPS	no
40695	D000-D180	4.094	Norwalk virus	A0A0U5B3Y6_9CALI	GEDELVVSYSAKDGVSGLPELTTVRQPEET	no
40695	D000-D180	4.094	Norwalk virus	A0A076JGM4_9CALI	YSVKDGVSGLPELITVRQPDEVNTAFSVPP	no
40695	D000-D180	4.094	Norwalk virus	E3WA99_9CALI	GQLVPEVNTADPIPIDPVAGSSTALATAGQ	no
40695	D000-D180	4.094	Norwalk virus	B5BTH9_9CALI	SYSAKDGISGLPELSTVRQPEEANTAFSVP	no
40695	D000-D180	4.094	Norwalk virus	A0A2D1BG42_9CALI	EDEIVVSYSVKDGISGLPDLSTVRQPEESN	no
40695	D000-D180	4.094	Norwalk virus	Q68103_9CALI	VKDGVSGLPDLSTVRQPPENNTAFSVPPLN	no
40695	D000-D180	4.094	Norwalk virus	A0A193PSA7_9CALI	ISGLPDLTTVPQPDATNTAFSVPPLSLREN	no
40695	D000-D180	4.094	Norwalk virus	A0A0K2SS17_9CALI	EDEVVVSYNAKDGVSGLPELSTVMAPEETN	no
40695	D000-D180	4.094	Norwalk virus	S6A0K0_9CALI	VSYSAKEGVSGLPELSTVRQPDETNTAFSV	no
40695	D000-D180	4.094	Norwalk virus	A0A076ED17_9CALI	ISYNVKEGVSGLPELSTVTQPEESSTAFSV	no
40695	D000-D180	4.094	Norwalk virus	B8Y9T7_9CALI	DGVSGLPELSTVRQPEETNTAFSVPPLNQR	no
40695	D000-D180	4.094	Norwalk virus	Q8JXI4_9CALI	PPNGEDEPKVVYRVGEGVSGLPDLTTVAQP	no
40695	D000-D180	4.094	Norwalk virus	A0A193PSS6_9CALI	PNGEEEPVIRFEVKSGISGLPDLTTVPQPD	no
40695	D000-D180	2.387	Severe acute respiratory syndrome coronavirus	NA	SFKEELDKYFKNHTSPDVDLGDISGINASV	yes
40695	D000-D180	2.387	Severe acute respiratory syndrome coronavirus	SPIKE_BC279	FKEELDKYFKNHTSPDVDLGDISGINASVV	yes
40695	D000-D180	2.387	Severe acute respiratory syndrome coronavirus	A0A0U1UYX4_CVHSA	LQPELDSFKQELDKYFKNHTSPDVDLGDIS	yes
40695	D180-D360	7.739	Human alphaherpesvirus 1	A0A1U9ZJE6_HHV2	PPPEVTLAPAARNGDALPDPKPESCPRVSV	no
40695	D180-D360	7.739	Human alphaherpesvirus 1	I3TC56_HHV1	RGTAAPPVTGGASNAAPQPAAARTAPPSAP	no
40695	D180-D360	7.739	Human alphaherpesvirus 1	F8RF23_HHV1	LAPPGPPGTLSRPDSRTGARGARDRVDDLG	no
40695	D180-D360	7.739	Human alphaherpesvirus 1	I3TC73_HHV1	MAQLGPRRPLAPPGPPGTLPRPDSRAGARG	no
40695	D180-D360	7.739	Human alphaherpesvirus 1	US8A_HHV1F	SQPLDPEGPIAVTPRPPIRPSSGKAPHPEA	no
40695	D180-D360	7.739	Human alphaherpesvirus 1	A0A290Y4M0_HHV2	PPASPHRPPAAPMPGSAPRPGPPASAAASG	no
40695	D180-D360	7.739	Human alphaherpesvirus 1	G8H5I5_HHV1	SKPPAQGLARKLHFSTAPPNPDAPWTPRVA	no
40695	D180-D360	7.739	Human alphaherpesvirus 1	H9E978_HHV1	RELPETPGYRVTPGIHDNPGLPGSPGPHAP	no
40695	D180-D360	7.739	Human alphaherpesvirus 1	G8HBI7_HHV1	DPERPLLRSPGLLPEIAPNASLGVAHRRTG	no
40695	D180-D360	7.739	Human alphaherpesvirus 1	A0A290Y1F8_HHV1	APGRTPPPPGPSPLSEAAPKPRAAARTPAA	no
40695	D180-D360	7.739	Human alphaherpesvirus 1	ICP22_HHV2	RLGGRFFLDMSAESTTGTETDASVSDDPDD	no
40695	D180-D360	7.739	Human alphaherpesvirus 1	A0A0B5E5E5_HHV1	PQPQPQNGRVAPGEYPAVRFRAPQNRPSVP	no
40695	D180-D360	7.739	Human alphaherpesvirus 1	D3YPK7_HHV1	TSRRSVKSGPREVPRDEYEDLYYTPSSGMA	no
40695	D180-D360	7.739	Human alphaherpesvirus 1	A0A0B5EBK7_HHV1	LTAHRRYLDPALGERLDAMDDRLADQEEQL	no
40695	D180-D360	7.739	Human alphaherpesvirus 1	RIR1_HHV11	PAASSPVEARAPVGGQEAGGPSAATQGEAA	no
40695	D180-D360	7.739	Human alphaherpesvirus 1	ICP27_HHV1E	RRRGRGRGGPGAADGLSDPRRRAPRTNRNP	no
40695	D180-D360	7.739	Human alphaherpesvirus 1	A0A1U9ZM70_HHV2	PREPREPRVPRAPRDPRVPRDPRDPRQPRS	no
40695	D180-D360	7.739	Human alphaherpesvirus 1	I6TLW7_HHV21	DPNSSARSDMSVPLYPTASPVSVEAYYSES	no
40695	D180-D360	7.739	Human alphaherpesvirus 1	US8A_HHV1F	ELIAISDERGPPRHDRPPLATSTAPSPHPR	no
40695	D180-D360	7.739	Human alphaherpesvirus 1	F8RFG5_HHV1	AKIQHPRHLPDDEPIYDTVGGYAPEPAEDP	no
40695	D180-D360	7.739	Human alphaherpesvirus 1	RIR1_HHV11	SAVFGGEGDPVGPAEFVSDDRSSDSDSDDS	no
40695	D180-D360	7.739	Human alphaherpesvirus 1	A0A2U9A5E1_HHV1	PLTTPSPIIATSDPTPRRDAAAKSRRRRPH	no
40695	D180-D360	7.739	Human alphaherpesvirus 1	L0N460_HHV1	PAPLANNRDPIVISDSPPASPHRPPRAPMP	no
40695	D180-D360	7.739	Human alphaherpesvirus 1	TEG1_HHV1F	DDDARRKATHAASARERHAPYEDDESIYET	no
40695	D180-D360	7.739	Human alphaherpesvirus 1	A0A0Y0RF42_HHV2	GPPRHDRPPLATSTAPSPHPRPPGYTAVVS	no
40695	D180-D360	7.739	Human alphaherpesvirus 1	ICP27_HHV2H	TERQGPNDPQPAPHSVWSRLGARRPSCSPE	no
40695	D180-D360	7.739	Human alphaherpesvirus 1	D3YPK7_HHV1	SEDDEHPEVPRTRRPVSGAVLSGPGPARAP	no
40695	D180-D360	7.739	Human alphaherpesvirus 1	NA	TSASSGATTSGIPSIQDAATPYTTSTGSAT	yes
40695	D180-D360	7.739	Human alphaherpesvirus 1	F8RCC6_HHV1	ADAAGDRATARGREREAPLRGAYPDPTDRL	no
40695	D180-D360	7.739	Human alphaherpesvirus 1	A0A0B5EB06_HHV1	PGADAGGPSAVDPHAPTPGAGAGLAADPAV	no
40695	D180-D360	7.739	Human alphaherpesvirus 1	A0A2Z4GZQ0_HHV1	KPSDCQQSPGHRVFPGSPGFRAHPENLGNP	no
40695	D180-D360	7.739	Human alphaherpesvirus 1	F8RCK2_HHV1	REPRVPRAPRDPRVPRDPRDPRQPREPRPP	no
40695	D180-D360	7.739	Human alphaherpesvirus 1	G8HBH2_HHV1	DADYVPPAPRRTPRAPPRRGAAAPPVTGGA	no
40695	D180-D360	7.739	Human alphaherpesvirus 1	D3YPH1_HHV1	YTPTPTGPPGAPAAPLSRTPPSPAPPTGPA	no
40695	D180-D360	7.739	Human alphaherpesvirus 1	A0A181ZHB1_HHV11	DPDDTSDWSYDDIPPRPKRARVNLRLTSSP	no
40695	D180-D360	7.739	Human alphaherpesvirus 1	F8RF82_HHV1	LPETPGSRVTPGIHDNPGSPGLPGIHDNPG	no
40695	D180-D360	7.739	Human alphaherpesvirus 1	ICP0_HHV2H	RPQREPAPDVWVFPCDRDLPDSSDSEAETE	no
40695	D180-D360	7.739	Human alphaherpesvirus 1	NA	TSASSGATTSGTTSTIPSIQDAATPYGSAT	yes
40695	D180-D360	7.739	Human alphaherpesvirus 1	A0A0Y0RB75_HHV2	SDPRRRAPRTNRNPGGPRPGAGWTDGPGAP	no
40695	D180-D360	7.739	Human alphaherpesvirus 1	NA	TSASSGATTSGTTSTGSATIPSIQDAATPY	yes
40695	D180-D360	7.739	Human alphaherpesvirus 1	A0A2Z4H2K0_HHV1	AARTAVHNPERPLLRSPGLLPKIAPNASLG	no
40695	D180-D360	7.739	Human alphaherpesvirus 1	A0A1W6QDA9_HHV1	PTAPSVYPRSDGHQSRRQLTTFGSGRPVRR	no
40695	D180-D360	7.739	Human alphaherpesvirus 1	ICP27_HHV11	SFGRSAQVMHDPFGGQPFPAANSPWAPVLA	no
40695	D180-D360	7.739	Human alphaherpesvirus 1	G8HBH2_HHV1	MEPRPGASTRRPEGRPQREPAPDVWVFPCD	no
40695	D180-D360	7.739	Human alphaherpesvirus 1	F8RF77_HHV1	DELIAISDKRGPPRHDRPPLATLTAPSPHP	no
40695	D180-D360	7.739	Human alphaherpesvirus 1	Q25BX1_HHV1	PAPGPAPTGDPKPRKNKKPKPPTPPRPAGD	yes
40695	D180-D360	7.739	Human alphaherpesvirus 1	Q7THY3_HHV1	IGPLATRPTTQLTPEGRPLVPTPQHTPLFS	yes
40695	D180-D360	7.739	Human alphaherpesvirus 1	L0N6N2_HHV1	QPRSPREPRPPREPRTPRTPREPRTARGSV	no
40695	D180-D360	7.739	Human alphaherpesvirus 1	G9I261_HHV2	NCTMIIDGDVVRGRPQDPGAAASPAPFVAV	no
40695	D180-D360	7.739	Human alphaherpesvirus 1	SHUT_HHV11	TEILTQQIAGGYEDDEDLPLDPRDVTGGHP	no
40695	D180-D360	7.739	Human alphaherpesvirus 1	D3YPK7_HHV1	QDVDAATATRGRSAASRPTERPRAPARSAS	no
40695	D180-D360	7.739	Human alphaherpesvirus 1	G8HBH2_HHV1	PIVISDSPPASPHRPPAAPMPGSAPRPGPP	no
40695	D180-D360	7.739	Human alphaherpesvirus 1	LTP_HHV11	AGQASPALPIDPVPPPVATGTVLPGGENRR	no
40695	D180-D360	7.739	Human alphaherpesvirus 1	A0A290Y4M0_HHV2	DPIVISDSPPASPHRPPAAPMPGSAPRPGP	no
40695	D180-D360	7.739	Human alphaherpesvirus 1	ICP0_HHV2H	PGPGPRAPAPGAEPAARPADARRVPQSHSS	no
40695	D180-D360	7.739	Human alphaherpesvirus 1	NA	TSAIPSIQDAATPYSSGATTSGTTSTGSAT	yes
40695	D180-D360	7.739	Human alphaherpesvirus 1	F8RFE3_HHV1	RRLEGRPQREPAPDVWVFPCDRDLPDSSDS	no
40695	D180-D360	7.739	Human alphaherpesvirus 1	A0A140GKH5_HHV1	PGIPSTQTPRPTERQGPNDPQPAPHSVWSR	no
40695	D180-D360	7.739	Human alphaherpesvirus 1	LTP_HHV2H	ATTQGWRPPALPDTVAPVTDFARPPAPPKP	no
40695	D180-D360	7.739	Human alphaherpesvirus 1	G9I274_HHV2	PSLGHPHTPPPEVTLAPAARNGDALPDPKP	no
40695	D180-D360	7.739	Human alphaherpesvirus 1	A0A290Y4W2_HHV2	VGPRTYADVRDEINKRGREDREAARTAVHD	no
40695	D180-D360	7.739	Human alphaherpesvirus 1	A0A290Y4V3_HHV2	RDGTPPQKADADDPTPGASNDASTETRPGS	no
40695	D180-D360	7.739	Human alphaherpesvirus 1	GD_HHV1A	YALADASLKMADPNRFRGKDLPVPDRLTDP	yes
40695	D180-D360	7.739	Human alphaherpesvirus 1	A0A0S1TK61_HHV1	PRDPRQPRSPREPRSPREPRTPRTPREPRT	no
40695	D180-D360	7.739	Human alphaherpesvirus 1	G8HBF6_HHV1	FRDLPTGEASPGAFSAFRGGPQTPYGFGFP	no
40695	D180-D360	7.739	Human alphaherpesvirus 1	A0A2U9A8Q5_HHV1	WMRRRTQKAPKRIRLPHIREDDQPSAHQPL	yes
40695	D180-D360	7.739	Human alphaherpesvirus 1	Q703B5_HHV1	GAGDGEHLEGGDGTRDTLPQSPGPAFPLAE	yes
40695	D180-D360	7.739	Human alphaherpesvirus 1	G8HBH2_HHV1	TRPPLAPAGAKRAATHPPSDSGPGGRGQGG	no
40695	D180-D360	7.739	Human alphaherpesvirus 1	ICP4_HHV2H	GNDAADHAREARAVGRGPSSAAPAAPGRTP	no
40695	D180-D360	7.739	Human alphaherpesvirus 1	RIR1_HHV11	VCRPWSNDTAPLDVCPGTPGPGADAGGPSA	no
40695	D180-D360	7.739	Human alphaherpesvirus 1	G8H8J0_HHV1	DPRVPRDPRDPRQPRAPREPRQPREPRPPR	no
40695	D180-D360	7.739	Human alphaherpesvirus 1	GB_HHV2H	PGVAAATQAANGGPATPAPPAPGAPPTGDP	yes
40695	D180-D360	7.739	Human alphaherpesvirus 1	ICP27_HHV11	APRTNRNPGGPRPGAGWTDGPGAPHGEAWR	no
40695	D180-D360	7.739	Human alphaherpesvirus 1	A0A110AX37_HHV2	SLDDVGRHLLEMQEEQLDLNRQTLDELESA	no
40695	D180-D360	7.739	Human alphaherpesvirus 1	J9PH13_HHV1	KPKTGSPTTPPPADPVPLDTEDDPDAADGT	no
40695	D180-D360	7.739	Human alphaherpesvirus 1	SCAF_HHV11	SGTPAPAPPGDGSYLWIPASHYNQLVAGHA	no
40695	D180-D360	7.739	Human alphaherpesvirus 1	G9I231_HHV2	HPRHLPDDDPIYDTVGGYDPEPAEDPVYST	no
40695	D180-D360	7.739	Human alphaherpesvirus 1	A0A0F7GSV1_HHV1	AAAGGERQLHGQRPGPPHLQQPGDRPAVPG	no
40695	D180-D360	7.739	Human alphaherpesvirus 1	A0A0X8E9T4_HHV1	NQLVAGHAAPQPQPHSAFGFPAAAGAVAYG	no
40695	D180-D360	7.739	Human alphaherpesvirus 1	G8HBH2_HHV1	APAPGAEPAARPADARRVPQSHSSLAQAAN	no
40695	D180-D360	7.739	Human alphaherpesvirus 1	NA	TSASSGATTSGTTSTGSIPSIQDAATPYAT	yes
40695	D180-D360	7.739	Human alphaherpesvirus 1	NA	TSASSGAIPSIQDAATPYTTSGTTSTGSAT	yes
40695	D180-D360	7.739	Human alphaherpesvirus 1	G8HBH2_HHV1	RKRRGSGQENPSPQSTRPPLAPAGAKRAAT	no
40695	D180-D360	7.739	Human alphaherpesvirus 1	F8RFG6_HHV1	GEVVSLTAHDFDVVDIESEEEGNFYVPPDM	no
40695	D180-D360	7.739	Human alphaherpesvirus 1	A0A1C3J7F2_HHV1	VAMAHANALDDFDLDMLGDGDFPGPGFTPH	no
40695	D180-D360	7.739	Human alphaherpesvirus 1	A0A0F7GU88_HHV1	EGGHGPSRGAAPSGAAPLPSAVSVEQEAAV	no
40695	D180-D360	7.739	Human alphaherpesvirus 1	NA	TSASSGATTSGTTIPSIQDAATPYSTGSAT	yes
40695	D180-D360	7.739	Human alphaherpesvirus 1	ITP_HHV2H	SPRDLEVRDAGNSLPAPMPMDAQKPEAYGH	no
40695	D180-D360	7.739	Human alphaherpesvirus 1	F8RCK2_HHV1	MHPRGVHAPPGHPRMISGPPQRGDNDQAAG	no
40695	D180-D360	7.739	Human alphaherpesvirus 1	A0A0B5EAS0_HHV1	PTASPVSVEAYYSESENEAANDFLVRMGRQ	no
40695	D180-D360	7.739	Human alphaherpesvirus 1	U5TLZ1_HHV1	LTADDDDDDARRKATHAASAREQHAPYEDD	no
40695	D180-D360	7.739	Human alphaherpesvirus 1	A0A1D9CJV1_HHV1	PADAIRGAAVASPDQPLHGGPEREATAPSF	no
40695	D180-D360	7.739	Human alphaherpesvirus 1	ICP4_HHV11	YDDAADAAGDRAPARGREREAPLRGAYPDP	no
40695	D180-D360	7.739	Human alphaherpesvirus 1	NA	TSASSGATTSGTTSTGSATATIPSIQDAAT	yes
40695	D180-D360	7.739	Human alphaherpesvirus 1	A0A2Z4HE12_HHV1	YGDSDGEPIYDEVADDQTDVLYAKIQHPRH	no
40695	D180-D360	7.739	Human alphaherpesvirus 1	A0A1U9ZKC8_HHV2	PSEAVRPPTIPRTPRVPREPRVPRPPREPR	no
40695	D180-D360	7.739	Human alphaherpesvirus 1	A0A2Z4H5M8_HHV1	ASGSEPTDSQDSASDAVSHGEPEDLDGAAR	no
40695	D180-D360	7.739	Human alphaherpesvirus 1	A0A290Y3W4_HHV2	DDDDARRKATHAASARERHAPYEDDESIYE	no
40695	D180-D360	7.739	Human alphaherpesvirus 1	A0A181ZHB1_HHV11	EAPRIGGRRAPRRLGGRFFLDMSAESTTGT	no
40695	D180-D360	7.739	Human alphaherpesvirus 1	J9PH24_HHV1	SHGDPEDLNGAARAGEAGASHACPMPSSTT	no
40695	D180-D360	7.739	Human alphaherpesvirus 1	A0A110AX32_HHV2	MRGSRDGRHRPAPGSPPGIPEYAEDPYAIS	no
40695	D180-D360	7.739	Human alphaherpesvirus 1	A0A2Z4HE12_HHV1	LPDDEPIYDTVGGYDPEPAEDPVYSTVRRW	no
40695	D180-D360	7.739	Human alphaherpesvirus 1	Q703E2_HHV1	PLDGCGPLHPSWVSLMPPKQVPETVVDAAC	yes
40695	D180-D360	7.739	Human alphaherpesvirus 1	NA	GGAVGFASLGLAREAIAVDEMVVDSEAMSR	no
40695	D180-D360	7.739	Human alphaherpesvirus 1	NA	GVAGAILGMNNPTAPPHYPTAADQISPIHW	no
40695	D180-D360	7.739	Human alphaherpesvirus 1	A0A1V0E588_HHV1	LYSPGKYAPLASPDPFSPQHGAYARARVGI	no
40695	D180-D360	7.739	Human alphaherpesvirus 1	A0A2Z4HE35_HHV1	TGAGIRADPWLEGALGDPSVTPALPARRRG	no
40695	D180-D360	7.739	Human alphaherpesvirus 1	TEG7_HHV11	GVTEAPSLGHPHTPPPEVTLAPAARNGDAL	no
40695	D180-D360	7.739	Human alphaherpesvirus 1	B9VQJ7_HHV11	RRSRDEIGATGFTAEELDAMDREAARAISR	no
40695	D180-D360	3.975	Human rubulavirus 2	A0A1Z1W0Q5_PI2H	LPVPQRTSGMSSEDFQHSMNQYIRAMHEQY	no
40695	D180-D360	3.975	Human rubulavirus 2	A0A1V0E213_PI2H	QLPRGRQPISDPFAGANDREIGGQANDTPV	no
40695	D180-D360	3.975	Human rubulavirus 2	V_PI2H	EKLPINTPIPNPLLPLARPHGKMTDIDIVT	no
40695	D180-D360	3.975	Human rubulavirus 2	NCAP_PI2HT	PQRTSGMSSEEFQHSMNQYIRAMHEQYRGS	no
40695	D180-D360	3.975	Human rubulavirus 2	A0A0G2R209_PI2H	NPLLPLARPQGKMTDIDIVTGTITEGSYKG	no
40695	D180-D360	3.975	Human rubulavirus 2	NCAP_PI2HT	AGANDREMGGQANDTPVYNFNPIDTRRYDN	no
40695	D180-D360	3.975	Human rubulavirus 2	A0A1V0E1U9_PI2H	FAGANDRETGGQATDTPVYNFNPLNNRRYD	no
40695	D180-D360	6.942	Influenza A virus	M1_I57A1	AIGTHPSSSAGLKSDLLENLQAYQKRMGVQ	yes
40695	D180-D360	6.942	Influenza A virus	Q6E3Z4_9INFA	CATCEQIADSQHRSHRQMATITNPLIRHEN	no
40695	D180-D360	6.942	Influenza A virus	A0A075SMR7_9INFA	REPYVSCDPDKCYQFALGQGTTLNNVHSNN	no
40695	D180-D360	6.942	Influenza A virus	Q0A065_9INFA	SEQAAEAMEIASQARQMVQAMRTVGTHPSS	no
40695	D180-D360	6.942	Influenza A virus	A0A1U9YHP9_9INFA	ANQTRQMVHAMRTIGTHPSSSTGLKDDLLE	no
40695	D180-D360	6.942	Influenza A virus	HEMA_I79A0	NAELLVALENQHTIDLTDSEMNKLFEKTRR	no
40695	D180-D360	6.942	Influenza A virus	M1_I83A5	ASQARQMVHAMRTIGTHPSSSAGLRDDLLE	no
40695	D180-D360	6.942	Influenza A virus	M1_I000F	NPLIRHENRMVLASTTAKAMEQMAGSSEQA	no
40695	D180-D360	6.942	Influenza A virus	M1_I66A0	RTIGTHPSSSAGLKDNLLENLQAYQKRMGV	yes
40695	D180-D360	4.929	Orthohepevirus A	P29326.1	LGSAWRDQAQRPAVASRRRPTTAGAAPLTA	yes
40695	D180-D360	4.929	Orthohepevirus A	P29326.1	GPRVRQPARPLGSAWRDQAQRPAVASRRRP	yes
40695	D180-D360	4.929	Orthohepevirus A	P29326.1	GSGGGFWGDRVDSQPFAIPYIHPTNPFAPD	yes
40695	D180-D360	4.929	Orthohepevirus A	P29326.1	VASRRRPTTAGAAPLTAVAPAHDTPPVPDV	yes
40695	D180-D360	4.929	Orthohepevirus A	A0A0S1VWZ5_HEV	ALAALEDTADYPARAHTFDDFCPECRPLGF	yes
40695	D180-D360	4.929	Orthohepevirus A	P29326.1	PFAPDVTAAAGAGPRVRQPARPLGSAWRDQ	yes
40695	D180-D360	4.929	Orthohepevirus A	A0A023YA08_HEV	AALAVLEDTTDHPARAHTYDDFCPECRTLG	no
40695	D360-D540	4.49	Enterovirus B	POLG_EC11G	SKDAGFPIINTPSKTKLEPSVFHQVFEGDK	yes
40695	D360-D540	4.49	Enterovirus B	POLG_POL2W	YSLPPDPDHFDGYKQQAVVIMDDLCQNPDG	yes
40695	D360-D540	4.49	Enterovirus B	POLG_CXB4J	GVKDYVEQLGNAFGSGFTNQICEQVNLLKE	no
40695	D360-D540	4.49	Enterovirus B	Q66807_9ENTO	GVKNYVEQLGNAFGSGFTNQICEQINLLKE	no
40695	D360-D540	4.49	Enterovirus B	D6NHL0_9ENTO	SSKEAGFPIINTPSKTKLEPSVFHHVFEGT	yes
40695	D360-D540	4.49	Enterovirus B	A0A346KIB0_9ENTO	PFISQTALLQGDVVEAIEGAVSRVADTISS	no
40695	D360-D540	4.49	Enterovirus B	B9V457_9ENTO	MEQGVKDYVEQLGNAFGSGFTNQICEQVNL	no
40695	D360-D540	4.49	Enterovirus B	B9V492_9ENTO	FNDEQGEIEFIESSKDAGFPVINTPSKTKL	no
40695	D360-D540	4.49	Enterovirus B	D6NGX0_ECHO9	HYFNEEQGQIEFIESSKEAGFPVINTPRKT	no
40695	D360-D540	4.49	Enterovirus B	A0A2H4Z5Y7_9ENTO	GEIEFIENSKEAGFPVINTPGKTKLEPSVF	no
40695	D360-D540	4.49	Enterovirus B	A0A1B1ESK6_ECHO9	DAMEQGVKDYVEQLGNAFGSGFTSQICEQV	no
40695	D360-D540	4.49	Enterovirus B	NA	PALTAVETGHTSASSSGASSTSSAGTATTS	yes
40695	D360-D540	4.49	Enterovirus B	A0A2Z4Z4B8_9ENTO	QDPGKFTEPVKDVMIKSLPALNSPTVEECG	yes
40695	D360-D540	4.49	Enterovirus B	Q0QBA5_9ENTO	PALTAVETGHTSQVTPGDTMQTRHVMNFHT	yes
40695	D360-D540	4.49	Enterovirus B	A8DC09_9ENTO	GYVEQLGNAFGSGFTSQICEQVALLKESLI	no
40695	D360-D540	4.49	Enterovirus B	S5ZYB5_9ENTO	SKDAGFPVINTPSKTRLEPSVFHQVFEGNK	no
40695	D360-D540	4.49	Enterovirus B	K4MV44_9ENTO	ALTAVETGHTSQVVPSDTMQTRHVKNYHSR	yes
40695	D360-D540	4.49	Enterovirus B	M9R767_9ENTO	YKDAASNSANRQDFTQDPSKFTEPVKDVMI	yes
40695	D360-D540	4.49	Enterovirus B	S6DEH9_9ENTO	APETPPPPAIADLLQSVDSEAVREYCMEKG	no
40695	D360-D540	4.49	Enterovirus B	S6DZ09_9ENTO	KDAGYPVINAPSKTKLEPSVFHQVFEGNKE	yes
40695	D360-D540	4.49	Enterovirus B	POLG_CXB6S	SVAPETPPPPAIADLLKSVDSEAVREYCKE	no
40695	D360-D540	4.49	Enterovirus B	A0A2H4Z605_9ENTO	ALFQGPPTYREIKISVAPENPPPPAIADLL	no
40695	D360-D540	4.49	Enterovirus B	D6NH47_9ENTO	TPFIEQSTLLQGDVVEAIESAVTRVADTIS	no
40695	D360-D540	4.49	Enterovirus B	M1GAY4_9ENTO	QVPALTAVETGHTSQVVPSDTMQTRHVKNY	yes
40695	D360-D540	4.49	Enterovirus B	A0A125RY27_9ENTO	RDYVEQLGSAFGSGFTNQICEQVNILKESL	no
40695	D360-D540	4.49	Enterovirus B	Q9Q9X8_9ENTO	NDPEHALNNAIGRVADTIASGPVNSERIPA	no
40695	D360-D540	4.49	Enterovirus B	A0A0B6VKC6_9ENTO	NEPGNAIERAVVRVADTMASGPTNSEQIPA	no
40695	D360-D540	4.49	Enterovirus B	A0A0N9HF82_9ENTO	SPFVRQTVFYQNDVQNAIDRAMTRVADTMP	no
40695	D360-D540	4.49	Enterovirus B	Q80GI1_9ENTO	RQDFTQDPGKFTEPIKDIMIKTMPALNSPS	no
40695	D360-D540	4.49	Enterovirus B	Q9J9U3_9ENTO	QFIKQDTFYQGPAEESVERAVGRVADTIAR	no
40695	D360-D540	4.49	Enterovirus B	Q05EE4_9ENTO	EVPMLTAVETGHTSQVVPSDTIQTRHVVNY	yes
40695	D360-D540	4.49	Enterovirus B	A0A075W7T3_9ENTO	DTPFITQTNLYQNDPAQALETAITRVADTI	no
40695	D360-D540	4.49	Enterovirus B	Q5DSM9_9ENTO	NKLQGEVEEAIERAVVHVADTVRSGPSNSE	yes
40695	D360-D540	4.49	Enterovirus B	D6NH98_9ENTO	QGDVVEAVENAVVRVADTIGSGPSNSQAVP	no
40695	D360-D540	4.49	Enterovirus B	A0A2H4Z5Y7_9ENTO	NFLQGPVEDAVTAAIGRVADTIGTGPTNSE	no
40695	D360-D540	4.49	Enterovirus B	NA	SPALTAVETGHTASSSGASSTSSAGTATTS	yes
40695	D360-D540	4.49	Enterovirus B	D6NH57_9ENTO	DTPFIEQSAILQGDVVEAIEGAVARVADTI	no
40695	D360-D540	4.49	Enterovirus B	A0A172MFR4_9ENTO	GDKASEITVSNTQPSGPSNSVSIPMLTAAE	no
40695	D360-D540	4.49	Enterovirus B	S6DZD1_9ENTO	AIARVADTIESGPVNSGSIPALTAAETGHT	yes
40695	D360-D540	4.49	Enterovirus B	POLG_EC09H	VEGAIGRVADTIRSGPSNSEAVPALTAAET	yes
40695	D360-D540	4.49	Enterovirus B	A0A0S2A467_9ENTO	EFIESSKDAGFPVINVPSKTKLEPSVFHHA	yes
40695	D360-D540	4.49	Enterovirus B	POLG_EC30B	NRQDFTQDPSRFTEPVQDVLIKTLPALNSP	yes
40695	D360-D540	4.49	Enterovirus B	A0A024HSI0_9ENTO	GEPGKAIESATSRVADTISSGPTNSEQVPA	no
40695	D360-D540	4.49	Enterovirus B	NA	SASSSPALTAVETGHTGASSTSSAGTATTS	yes
40695	D360-D540	4.49	Enterovirus B	S4UDN8_9ENTO	LQGDVEEAVERAIARVADTIASGPSNSEQV	yes
40695	D360-D540	4.49	Enterovirus B	S5Q6Q0_9ENTO	RVADTIASGPSNSEQVPALTAVETGHTSQV	yes
40695	D360-D540	4.49	Enterovirus B	POLG_EC06C	QDPGKFTEPVKDIMAKTLPALNSPSAEECG	no
40695	D360-D540	4.49	Enterovirus B	Q6EWR3_9ENTO	LEALFQGPPIYREIKISVTPETPPPPAIAD	no
40695	D360-D540	4.49	Enterovirus B	NA	SASPALTAVETGHTSSGASSTSSAGTATTS	yes
40695	D360-D540	4.49	Enterovirus B	H2CVV3_9ENTO	GPVEESVERAIARVAGTVSSRPTNSESIPA	yes
40695	D360-D540	4.49	Enterovirus B	Q6JKS5_9ENTO	ANRQDFTQDPSKFTEPVKDVMIKSLPALNS	yes
40695	D360-D540	4.49	Enterovirus B	A0A172GFP5_9ENTO	PFIEQTAFLQGDVEEAVERAIARVADTIAS	yes
40695	D360-D540	4.49	Enterovirus B	H2CX98_9ENTO	GDEHDSHVANTEATGPTNSMQVPALTAVET	yes
40695	D360-D540	4.49	Enterovirus B	B1PZZ6_9ENTO	PALTAVETGHTSQVTPSDIIQTRHVHNYHS	yes
40695	D360-D540	4.49	Enterovirus B	S6DER1_9ENTO	DDAMEQGVRDYVEQLGNAFGTGFTNQICEQ	no
40695	D360-D540	4.49	Enterovirus B	A0A0U4ERG5_9ENTO	PFISQQNFLQGPVEDAITSAIGRVADTVGT	no
40695	D360-D540	4.49	Enterovirus B	NA	PALTAVETGHTPALTAVETGHTPALTAVET	yes
40695	D360-D540	4.49	Enterovirus B	H2CX15_9ENTO	NDPATAIEGAVRRVADTIQSGPSNSERVPA	no
40695	D360-D540	4.49	Enterovirus B	A0A2P1C6L5_9ENTO	YGLDLPMVTYVKDELRSAEKVTKGKSRLIE	yes
40695	D360-D540	4.49	Enterovirus B	H9MI31_9ENTO	FQGDVQNAVEGAMVRVADTVSTSATNSEQV	no
40695	D360-D540	4.49	Enterovirus B	POLG_CXB5P	YKDAASNSANRQEFAQDPGKFTEPVKDIMI	yes
40695	D360-D540	4.49	Enterovirus B	A0A0N9HNH1_9ENTO	MLRDTPFIGQTALLQGDTEVAINNAVARVA	no
40695	D360-D540	4.49	Enterovirus B	D6NGN6_ECHO9	FIEQTAELQNDVKQAVEGAIGRVADTIRSG	yes
40695	D360-D540	4.49	Enterovirus B	POLG_CXB4E	FQGPPIYREIRISVAPETPPPPAIADLLRS	no
40695	D360-D540	4.49	Enterovirus B	A0A0S2A439_9ENTO	ALFQGPPVYKEIKISVAPEVPPPPAVADLL	no
40695	D360-D540	4.49	Enterovirus B	Q9J9T7_9ENTO	YQGPIEESVERAMGRVADTIAKGPSNSEQI	no
40695	D360-D540	4.49	Enterovirus B	A0A2D1VM91_9ENTO	KLQGDVEEAVERAIVHVADTLRSGPSNSES	no
40695	D360-D540	4.49	Enterovirus B	B1PZZ6_9ENTO	SANRQDFSQDPGKFTEPVKDIMVKSLPALN	no
40695	D360-D540	4.49	Enterovirus B	M9NW01_9ENTO	EVERAITRVADTVGCGPANTESVPALTAVE	yes
40695	D360-D540	4.49	Enterovirus B	H2CX25_9ENTO	RDAVVGAMTRVADTVASGPANSESVPALTA	no
40695	D360-D540	4.49	Enterovirus B	Q6T7C2_9ENTO	NRQDFTQDPGRFTEPVKDIMVKSMPALNSP	yes
40695	D360-D540	4.49	Enterovirus B	Q4LG55_9ENTO	SNSANRQEFTQDPSKFTEPMKDVMIKSLPA	yes
40695	D360-D540	4.49	Enterovirus B	A0A345W875_9ENTO	PSNTREIPALTAVETGHTSQVDPSDTVQTR	yes
40695	D360-D540	4.49	Enterovirus B	A0A161GEY0_9ENTO	NSQAVPALTAVETGHTSQVMPSDTMQTRHV	yes
40695	D360-D540	4.49	Enterovirus B	B2Z6T1_9ENTO	PGEAVERAIARVADTIGSGPINSESIPALT	yes
40695	D360-D540	4.49	Enterovirus B	Q6W9F7_9ENTO	AIGRVADTVASGPSNSERVPVLTAAETGHT	yes
40695	D360-D540	4.49	Enterovirus B	Q2TEJ8_9ENTO	AVERAIVRVADTMASGPANSEQIPALTAAE	no
40695	D360-D540	4.49	Enterovirus B	C7E3Y1_9ENTO	GDVCEEVERAITRVADTVGRGPANTESVPA	no
40695	D360-D540	4.49	Enterovirus B	A0A2P1C6L8_9ENTO	TPFIKQDNFFQGPPGEAIERAIARVADTIS	no
40695	D360-D540	4.49	Enterovirus B	POLG_EC12T	DVEEAVNRAVARVADTLPTGPRNSESIPAL	no
40695	D360-D540	4.49	Enterovirus B	G8YY86_9ENTO	PFIRQDTFYQGPVEESVERAVARVADTVSS	no
40695	D360-D540	4.49	Enterovirus B	Q99FQ4_9ENTO	QQVPALTAVETGHTSQVAPSDTIQTRHVHN	yes
40695	D360-D540	4.49	Enterovirus B	B9V491_9ENTO	LFQGPPVYREIKISVAPETPPPPAIADLLK	no
40695	D360-D540	4.49	Enterovirus B	W0TUI3_9ENTO	TPFIRQTALLQGDTDVAINNAVARVADTIA	no
40695	D360-D540	4.49	Enterovirus B	D6NGY7_9ENTO	DTPFIEQNALLQGDVVEAIESAVARVADTI	no
40695	D360-D540	4.49	Enterovirus B	Q99FS9_9ENTO	GDVHDAVVGAMTRVADTISSGPSNSESVPA	no
40695	D360-D540	4.49	Enterovirus B	POLG_EC01F	QGDVQNAVEGAMVRVADTVQTSATNSERVP	no
40695	D360-D540	4.49	Enterovirus B	H2CXF2_9ENTO	GDRVATVEDTKASGPSNSEQVPALTAAETG	yes
40695	D360-D540	4.49	Enterovirus B	A0A2S1FMK5_9ENTO	LLQGDVVEEMEGAVSRVADTIISGPSNSQA	no
40695	D360-D540	4.49	Enterovirus B	POLG_CXB1J	DEQGEIEFIESSKEAGFPVINTPSKTKLEP	no
40695	D360-D540	4.49	Enterovirus B	K7RMW1_9ENTO	SNSSNRQDLSQDPSKFTEPMLDVMVKSLPA	yes
40695	D360-D540	5.038	Human respirovirus 3	PHOSP_PI3H4	LNEIRKMDKDSIERKMRQSADVPSEISGSD	no
40695	D360-D540	5.038	Human respirovirus 3	T1UD71_9MONO	IYTFPESSFSENGHIEPLPLKVNEQRKAVP	no
40695	D360-D540	5.038	Human respirovirus 3	A0A1Z1VUW2_9MONO	DLEESKEWIRRSNQKLDSIGSWHQSSTTII	no
40695	D360-D540	5.038	Human respirovirus 3	A0A1Z2RTQ6_9MONO	LNKAKSDLEESKEWIRRSNRKLDSIGSWHQ	no
40695	D360-D540	5.038	Human respirovirus 3	B1A5Q3_9MONO	NSAIYTFPESSFFENGHIEPLPLKVNEQRK	no
40695	D360-D540	5.038	Human respirovirus 3	A0A2H4T6R0_9MONO	DGLKLQKDVIVNNQESNENTDPRTERFFGG	no
40695	D360-D540	5.038	Human respirovirus 3	E5FNC8_9MONO	EDIDLNEIRKMDKDSIEGKMRQPANVPSEI	no
40695	D360-D540	5.038	Human respirovirus 3	A0A023PHV2_9MONO	DLNEIRKMDKDSVEGKMRQSADVPSEISGS	no
40695	D360-D540	5.038	Human respirovirus 3	A0A1C9FM99_9MONO	THESLLRDINNEFMEITEKIQMASDNTNDL	no
40695	D360-D540	5.038	Human respirovirus 3	HN_PI3HT	SIKSEKAHESLLRDINNEFIGITEKIQMAS	no
40695	D360-D540	5.038	Human respirovirus 3	A0A2Z4Z497_9MONO	DKKKQGSQPPTNLTNRANQDEIDDLFNAFG	no
40695	D360-D540	7.006	Rhinovirus A	F6M9Y2_9ENTO	DYIHMLGEAFGNGFVESVKEQVSAINPINN	no
40695	D360-D540	7.006	Rhinovirus A	G8IQ62_9ENTO	GITDYIHLLGEAFGNGFVESVKEQVNAINP	no
40695	D360-D540	7.006	Rhinovirus A	A0A1L7B904_9ENTO	ADEQGITDYIHTLGEAFGAGFVDNIKDQIQ	no
40695	D360-D540	7.006	Rhinovirus A	G4XDS0_9ENTO	LRDFHVADEQGISDYITNLGEAFGQGFMSQ	no
40695	D360-D540	7.006	Rhinovirus A	H9EHM5_9ENTO	SNKFLPLYASENKRIKDLLRRGEMILRTSK	no
40695	D360-D540	7.006	Rhinovirus A	A0A1C8Z4R0_9ENTO	PPAIADLLNAVRTPEVIKYCEENNWIVPAQ	no
40695	D360-D540	7.006	Rhinovirus A	B9V457_9ENTO	DTQGITDYVHNLGEAFGAGFIDNIREQIQV	no
40695	D360-D540	7.006	Rhinovirus A	B9V491_9ENTO	EQGITDYVKSLGDAFGVGFVEQIKEQVSNI	no
40695	D360-D540	7.006	Rhinovirus A	F6M9Y9_9ENTO	AEEQGITDYVHMLGEAFGLGFVDSVKDQIN	no
40695	D360-D540	7.006	Rhinovirus A	I6VEN7_9ENTO	DAASSGASRLDFSQDPSKFTDPVKDVLMKD	no
40695	D360-D540	7.006	Rhinovirus A	A0A1L7B8Y7_9ENTO	YTHTYVTNYKPSVGDYSVVIPVRESPRQIL	no
40695	D360-D540	7.006	Rhinovirus A	A0A1L1YP39_9ENTO	QPSVFYDVFPGNKEPAVLSSRDPRLEVDFE	yes
40695	D360-D540	7.006	Rhinovirus A	I2CMJ0_9ENTO	SNKFLPLYAAENKRIKELIRRSEMILRTSK	no
40695	D360-D540	7.006	Rhinovirus A	H9C6N2_9ENTO	ADTQGITDYIHNLGEAFGAGFIDNIKEQIQ	no
40695	D360-D540	7.006	Rhinovirus A	A0A2Z2GWP4_9ENTO	DTNLHLQSGPIEQNPVEHYIDEVLNEVLVV	no
40695	D360-D540	7.006	Rhinovirus A	C6ZFB6_9ENTO	TKLQPSIFYDIFPGNKEPAVLSENDPRLEV	no
40695	D360-D540	7.006	Rhinovirus A	NA	EQYIDGVLNEVLIVPNINESHPSTSNAAPA	no
40695	D360-D540	7.006	Rhinovirus A	G8IJF6_9ENTO	VFHDIFPGSKEPAVLSCRDPRLEVDLDESI	no
40695	D360-D540	7.006	Rhinovirus A	POLG_HE71M	QNPSGEDMTLFCQMVSSVTFIPPMADLPDK	no
40695	D360-D540	7.006	Rhinovirus A	Q6STD4_9ENTO	PALDAAETGHTSQTQPEDVIETRYVITDQT	yes
40695	D360-D540	7.006	Rhinovirus A	Q6ST86_9ENTO	EAILNEVLVVPNISASNGHTSNSAPTLDAA	yes
40695	D360-D540	7.006	Rhinovirus A	G8IJE5_9ENTO	AVEYTNVHLTNYKPKDREKQVSTFIKPRTD	no
40695	D360-D540	7.006	Rhinovirus A	Q67IP9_9ENTO	DEVLNEVLVVPNIKESHPTTSNSAPALDAA	yes
40695	D360-D540	7.006	Rhinovirus A	A0A1R7SY90_9ENTO	APALDAAETGHTNQVQPEDVMETRYVITDQ	no
40695	D360-D540	7.006	Rhinovirus A	H9EHM6_9ENTO	EHQLASATKGNVTAGYNYTHPGEMGRDVGK	no
40695	D360-D540	7.006	Rhinovirus A	D2IW01_9ENTO	AAPALDAAETGHTNQTQPEDTVETRYVITD	no
40695	D360-D540	7.006	Rhinovirus A	A0A1R7SYI0_9ENTO	DTNLHKQSGPITQNPVENYIDQVLNEVLVV	no
40695	D360-D540	7.006	Rhinovirus A	Q7T5X9_9ENTO	VLNEVLVVPNIKESHPTISNSAPALDAAET	yes
40695	D360-D540	7.006	Rhinovirus A	A0A0N9HF82_9ENTO	LHKQSGPITQNPVENYVDEVLNEVLVVPNI	yes
40695	D360-D540	7.006	Rhinovirus A	A0A2H4UJY2_9ENTO	PYTHSHVTNYKPETGDVETAIVRRNAITTA	no
40695	D360-D540	7.006	Rhinovirus A	Q6STC1_9ENTO	NSAPALDAAETGHTNNVQPEDMIETRYVQT	no
40695	D360-D540	7.006	Rhinovirus A	W5QK17_9ENTO	NEVLVVPNINESHPSTSNVAPALDAAETGH	yes
40695	D360-D540	7.006	Rhinovirus A	A0A1R7SYA6_9ENTO	TNLHMQEGVLEQNPVENYVDSLLNEVLVVP	no
40695	D360-D540	7.006	Rhinovirus A	G5CZJ9_9ENTO	DVFPGSKEPAVLSEYDPRLKANFKEALFSK	no
40695	D360-D540	7.006	Rhinovirus A	Q6STD3_9ENTO	EVLNEVLVVPNISESSSTTSNSAPALDAAE	yes
40695	D360-D540	7.006	Rhinovirus A	POLG_HRV8A	PPAIADLLRSVKTPEIIKYCQDNNWIVPAE	no
40695	D360-D540	7.006	Rhinovirus A	Q6ST85_9ENTO	NEVLVVPNINESHPTTSNSAPVLDAAETGH	yes
40695	D360-D540	7.006	Rhinovirus A	A5GZE2_9ENTO	PTIHNPNKTRLHPSVFFEVFKGNKEPAVLS	no
40695	D360-D540	7.006	Rhinovirus A	H9EHM5_9ENTO	ALLNEVLVVPNIQPSNGNTSNSAPALDAAE	yes
40695	D360-D540	7.006	Rhinovirus A	C6ZF70_9ENTO	KLQPSVFYDVFPGSKEPAVLTSNDPRLEVD	no
40695	D360-D540	7.006	Rhinovirus A	Q6STD4_9ENTO	NEVLVVPNINKSNGQLSNAAPALDAAETGH	yes
40695	D360-D540	7.006	Rhinovirus A	A5GZF3_9ENTO	YGLDLPMVTFLKDELRRKEKIKDGKTRVIE	no
40695	D360-D540	7.006	Rhinovirus A	A0A291HVD4_9ENTO	PSVFYDIFPGSKQPAVLSEKDTRLQVDFNE	no
40695	D360-D540	7.006	Rhinovirus A	E9LS22_9ENTO	LQPSVFYDIFPGSKEPAVLTDKDPRLKVDF	no
40695	D360-D540	7.006	Rhinovirus A	A0A1L7B8Z1_9ENTO	AGYNYTHPGESGRDVGQNRQNNDKQPSDDN	no
40695	D360-D540	7.006	Rhinovirus A	A0A0M4BYS5_9ENTO	SKEPAVLSEKDPRLEVDFKEALFSKYKGNN	yes
40695	D360-D540	7.006	Rhinovirus A	Q6ST85_9ENTO	RAVQYTHTHVTNYKLETDVHTSVAIKPRTS	no
40695	D360-D540	7.006	Rhinovirus A	A0A1R7SYM7_9ENTO	QNPIENYVDQVLNEVLVVPNIKESHPSTSN	yes
40695	D360-D540	7.006	Rhinovirus A	G8IJG1_9ENTO	NHTHPGESGRRIGGYENVTRNRQPSDENWL	no
40695	D360-D540	7.006	Rhinovirus A	Q7T7P5_9ENTO	HQLASAGKGNVTAGYNYTHPGEAGRDVGQT	no
40695	D360-D540	7.006	Rhinovirus A	A0A1R7SYD9_9ENTO	EDYVDGILNEVLVVPNIKESQATTSNSAPA	yes
40695	D360-D540	7.006	Rhinovirus A	C6ZEZ8_9ENTO	YTHAHVTNYKPQDGDVQIFLKPRPSLTTFG	no
40695	D360-D540	7.006	Rhinovirus A	M9R1L5_9ENTO	DAASNGASRLDFSQDPSKFTDPVKDVLIKG	no
40695	D360-D540	7.006	Rhinovirus A	Q6ST97_9ENTO	NAAPILDAAETGHTSKVQPEDTVETRYVQT	no
40695	D360-D540	7.006	Rhinovirus A	A0A291B353_9ENTO	KFTEPVKDVETKGIPTPQSPSVEACGYSDR	yes
40695	D360-D540	7.006	Rhinovirus A	G5DC75_9ENTO	LQPSIFYDVFPGNKEPAVLSDHDPRLEVDF	no
40695	D360-D540	7.006	Rhinovirus A	M9QZ36_9ENTO	DAASNGASKLEFTQDPSKFTDPVKDVLKKG	yes
40695	D360-D540	7.006	Rhinovirus A	G4XDS0_9ENTO	YVDEVLNEVFVVPNINKSNGQSSNAAPALD	no
40695	D360-D540	7.006	Rhinovirus A	Q6STB8_9ENTO	EEYIDGVLNEVLVVPNIKESHSSTSNSAPA	yes
40695	D360-D540	7.006	Rhinovirus A	G8IJH2_9ENTO	IPEYIHSLGEAFGSGFVDNIKDQIQTINPI	no
40695	D360-D540	7.006	Rhinovirus A	Q6STD0_9ENTO	TILNEVLVVPNINESHPSTSNAAPALDAAE	yes
40695	D360-D540	7.006	Rhinovirus A	Q7T623_9ENTO	EVLVVPNISESSPTTSNSAPALDAAETGHT	no
40695	D360-D540	7.006	Rhinovirus A	Q6ST98_9ENTO	KYTEALLNEVLVVPNIQASNGHTSNAAPAL	yes
40695	D360-D540	7.006	Rhinovirus A	POLG_HRV16	PPPAITDLLRSVRTPEVIKYCQDNKWIVPA	no
40695	D360-D540	7.006	Rhinovirus A	Q6STC3_9ENTO	NEVLVVPNINPSNAQTTNAAPALDAAETGH	yes
40695	D360-D540	7.006	Rhinovirus A	I2CMJ0_9ENTO	VDLEEAIFSKYKGNEALEITQNMKVAAAHY	no
40695	D360-D540	7.006	Rhinovirus A	A0A0F6VY55_HRV1B	EHQLASAKNGSVTAGYDLTHPGEAGRVVGQ	no
40695	D360-D540	7.006	Rhinovirus A	B9V4A4_9ENTO	LPWFHPSKEIFIPGRVTNLAEICQVDTLIP	no
40695	D360-D540	7.006	Rhinovirus A	Q67IR7_9ENTO	RYTEAILNEVLVVPNITPSNSQTSNAAPAL	yes
40695	D360-D540	7.006	Rhinovirus A	A0A1R7SYQ1_9ENTO	EVLVVPNIRESHPATSNSAPALDAAETGHT	no
40695	D360-D540	7.006	Rhinovirus A	B9V481_9ENTO	RDTNLHKQIGPITQNPVEKYVDSVLNEVLV	yes
40695	D360-D540	7.006	Rhinovirus A	A5GZF0_9ENTO	VAAGYNYTHPGERGRVINVTTREQNDKQPS	no
40695	D360-D540	7.006	Rhinovirus A	Q7T5Y9_9ENTO	ENYVDEILNQVLVVPNTMESHPTTSNAAPA	no
40695	D360-D540	7.006	Rhinovirus A	W5QK00_9ENTO	AVEYTHTHVTNYKHQTRKVKTAIEPRRGIK	no
40695	D360-D540	7.006	Rhinovirus A	A5GZE9_9ENTO	PAAINDLLQSVRTPEVIKYCEYNKWIIPAE	no
40695	D360-D540	7.006	Rhinovirus A	W5QK04_9ENTO	YNFTHPGEPGREVGKPNRQHTSKQPSDDNW	no
40695	D360-D540	7.006	Rhinovirus A	A0A1V0PLI9_9ENTO	GYKLTHPGERGRDVSLTDRQDITKQPSDDS	no
40695	D360-D540	7.006	Rhinovirus A	Q6ST82_9ENTO	MQEGVLTQNPVENYVDNLLNEVLVVPNIQP	yes
40695	D360-D540	7.006	Rhinovirus A	NA	VPITQNPVENYIDEVLNEVLVVPNIKESHP	yes
40695	D360-D540	7.006	Rhinovirus A	A0A1P7ZFN1_9ENTO	VERYVDEVLNEVLVVPNINESNPTTSNSAP	yes
40695	D360-D540	7.006	Rhinovirus A	A0A0S2KWN5_9ENTO	FTHPGETGRDVGKTERVYQNKQPSDDNWLN	no
40695	D360-D540	7.006	Rhinovirus A	Q6ST90_9ENTO	DTNLHLQSGPITQNPVENYVDEILNEVLVV	no
40695	D360-D540	7.006	Rhinovirus A	B9V456_9ENTO	NKEPAVLSNHDPRLKVDFNEALFSKYKGNN	no
40695	D360-D540	7.006	Rhinovirus A	G8IJH5_9ENTO	VESYIDGILNEVLVVPNIKESQPTTSNSAP	yes
40695	D360-D540	7.006	Rhinovirus A	G8IJE2_9ENTO	IFQGPIDMRNPPPPAITDLLQAVRTPEVIK	no
40695	D360-D540	7.006	Rhinovirus A	A0A1R7SYI0_9ENTO	VENYIDQVLNEVLVVPNIKESNPTTSNSAP	yes
40695	D360-D540	7.006	Rhinovirus A	A0A0N6WI55_9ENTO	PSKFTDPVKDVLGKGIPTLQSPTVEACGYS	no
40695	D360-D540	7.006	Rhinovirus A	A0A1P7ZFU1_9ENTO	ARDTDMHVQSEAIVQNPVENYVDQVLNEVL	no
40695	D360-D540	7.006	Rhinovirus A	Q7T646_9ENTO	LNEVLVVPNVNESHAITSNSAPALDAAETG	yes
40695	D360-D540	7.006	Rhinovirus A	B9V464_9ENTO	YNLTHPGEKGRTIGIPDRLHPSKQPSDDNW	no
40695	D360-D540	7.006	Rhinovirus A	Q6ST95_9ENTO	CLRMARDTNLHTQAGVIEQNPVEKYTEAVL	no
40695	D360-D540	7.006	Rhinovirus A	A5GZE2_9ENTO	MNNPPPPAIVDLLQSVRTPEVVKYCEDNKW	no
40695	D360-D540	7.006	Rhinovirus A	A0A1R7SYN4_9ENTO	YVDEVLNEVLVVPNIRESHPSTSNSAPILD	yes
40695	D360-D540	7.006	Rhinovirus A	B9V462_9ENTO	ENFVDEVLNEVLVVPNIKQSQATTSNSAPA	yes
40695	D360-D540	7.006	Rhinovirus A	POLG_HRV1A	RAVPYTHSHVTNYMPETGDVTTAIVRRNTI	no
40695	D360-D540	7.006	Rhinovirus A	A0A1R7SYK2_9ENTO	RDTDMHKQDDAIEQNPVENYVEEVLNEVLV	no
40695	D360-D540	7.006	Rhinovirus A	B9V471_9ENTO	PPAIIDLLRSVRNPDVIKYCEENKWMIPSD	no
40695	D360-D540	7.006	Rhinovirus A	NA	NYVDEVLNEVNYVDEVLNEVNYVDEVLNEV	no
40695	D360-D540	7.006	Rhinovirus A	G8IQ62_9ENTO	PSIFFDVFDGSKEPAVLSDKDPRLETDFKT	no
40695	D360-D540	7.006	Rhinovirus A	G8IJG5_9ENTO	AFISKGNVTVGYNYTHPGEQGREIGTFGPS	no
40695	D360-D540	7.006	Rhinovirus A	POLG_HRV1A	VPNIKESHHTTSNSAPLLDAAETGHTSNVQ	no
40695	D360-D540	7.006	Rhinovirus A	A0A0D5ZYQ1_9ENTO	CLRMARDTNLHKQSGPITQNPVENYVDEVL	no
40695	D360-D540	7.006	Rhinovirus A	G5CZJ5_9ENTO	THTHVTNYRPQEGEATTVIPTRDNVRAIVN	no
40695	D360-D540	7.006	Rhinovirus A	G8IQ77_9ENTO	VVMIPEHQLASIGNEKVGPGYKFTHPGEAG	no
40695	D360-D540	7.006	Rhinovirus A	G8IJE4_9ENTO	SKTKLQPSVFHDVFPGSKEPAVLSEKDPRL	no
40695	D360-D540	7.006	Rhinovirus A	A0A0B5HQX8_9ENTO	FKDAASSGASRLYFSQDPSKFTDPVKDVLT	no
40695	D360-D540	7.006	Rhinovirus A	A0A1R7SYP2_9ENTO	TQNPVENYVNDVLNEVLVVPNIQESHPTTS	yes
40695	D360-D540	7.006	Rhinovirus A	B9V450_9ENTO	YNYTHPGELGRTVGQRRSEVNIKQPSDDNW	no
40695	D360-D540	7.006	Rhinovirus A	Q6ST95_9ENTO	GVIEQNPVEKYTEAVLNEVLVVPNIPASNT	yes
40695	D360-D540	7.006	Rhinovirus A	POLG_HRV8A	SQDPSKFTDPVKDVLEKGIPTLQSPTVEAC	no
40695	D360-D540	7.006	Rhinovirus A	Q6JKS5_9ENTO	ASKLEFSQDPSKFTDPVKDVLEKGIPTLQS	no
40695	D360-D540	7.006	Rhinovirus A	A0A1R7SYH5_9ENTO	PSTSNSAPALDAAETGHTSTVQPEDMIETR	no
40695	D360-D540	7.006	Rhinovirus A	Q7T5X9_9ENTO	LDAAETGHTSSTQPEDTIETRFVQTSQTRD	no
40695	D360-D540	7.006	Rhinovirus A	B9V467_9ENTO	YTHSYVTNYKITGQETEIFLKPRATIKTAG	no
40695	D360-D540	7.006	Rhinovirus A	B9V4A4_9ENTO	TKLQPSIFFDVFPGDKEPAVLSKHDPRLET	no
40695	D360-D540	7.006	Rhinovirus A	A0A1R7SYN8_9ENTO	EVLVVPNIKESHPTTSNAATALDAAETGHT	no
40695	D360-D540	7.006	Rhinovirus A	A0A1R7SYE6_9ENTO	QSPVENYIDEVLNEVLVVPNIRESKPTTSN	yes
40695	D360-D540	7.006	Rhinovirus A	C6ZF74_9ENTO	PSIHTPSKTKLQPSVFYDVFPGSKEPAVLS	no
40695	D360-D540	7.006	Rhinovirus A	A0A1R7SYB6_9ENTO	LVVPNINSSNPTTSNSAPALDAAETGHTSN	no
40695	D360-D540	7.006	Rhinovirus A	NA	TTNYVDEVLNEVSAGASGSSTATSTTGGSG	no
40695	D360-D540	7.006	Rhinovirus A	A0A1R7SYE8_9ENTO	VKNYIDEVLNEVLVVPNIKESHATTSNSAP	yes
40695	D360-D540	7.006	Rhinovirus A	A0A1R7SYH9_9ENTO	LNEVLVVPSIKQSEPTTSNSAPALNAAETG	no
40695	D360-D540	7.006	Rhinovirus A	G8IJH5_9ENTO	YNLTHPGERGRTIGIPDRLHPNKQPSDDNW	no
40695	D360-D540	7.292	Rhinovirus C	A0A0M3WNH2_9ENTO	YDQTHPGESGHTIATSSERGQHNPDENPFY	no
40695	D360-D540	7.292	Rhinovirus C	A0A0D5ZYI7_9ENTO	RYDHTHPGEEGHTFSEPNDRGNNNPDENPF	no
40695	D360-D540	7.292	Rhinovirus C	A0A0D5ZXY5_9ENTO	RYDQTHPGEAGHTIIASKQWGEHNPDENPF	no
40695	D360-D540	7.292	Rhinovirus C	A0A0U1Z270_9ENTO	VSDYFTQLGDAFGEGFTHNIKEHFSNLSSN	no
40695	D360-D540	7.292	Rhinovirus C	A0A172GFP5_9ENTO	YVTQLGSAFGDGFTNSIRDTLVGACDVSDK	no
40695	D360-D540	7.292	Rhinovirus C	C6ZF03_9ENTO	YINQLGMAFGDGFTTAIKSQLDMLGNTVCD	no
40695	D360-D540	7.292	Rhinovirus C	A0A0A1EIN2_9ENTO	NYYKDSAISGLTQQDFSQDPSQFTQPLAEA	no
40695	D360-D540	7.292	Rhinovirus C	A8S334_9ENTO	YVTQLGNAFGDGFTNSIRETLVSACDVSDK	no
40695	D360-D540	7.292	Rhinovirus C	A0A0D5ZXQ3_9ENTO	RYDHTHPGENGHTFTTPTNFGANNPDENPF	no
40695	D360-D540	7.292	Rhinovirus C	A0A0D5ZXY4_9ENTO	NVSYDHTHPGEVGREIRGPNSENDRGNNNP	no
40695	D360-D540	7.292	Rhinovirus C	H9X8D0_9ENTO	PPGFIVDLLSSSKDPKVIDYCVEQGWVGKA	no
40695	D360-D540	7.292	Rhinovirus C	G8IQ76_9ENTO	AFTDLRPYNIRAMAQGPVTDYLNQLGSAFG	no
40695	D360-D540	7.292	Rhinovirus C	A0A0D5ZYI7_9ENTO	IPEHQLSYVGAADSKVRYDHTHPGEEGHTF	no
40695	D360-D540	7.292	Rhinovirus C	H9C6N9_9ENTO	VTDYVNQLGTAFGDGFTSNIKDHLTGLCTS	no
40695	D360-D540	7.292	Rhinovirus C	H9X8D0_9ENTO	AHQGLVSDYVNQLGAAFGDGFSSNIKDHLT	no
40695	D360-D540	7.292	Rhinovirus C	G8IJF1_9ENTO	LAYIGEANVNVGYDHTHPGETGHVIGSNNR	no
40695	D360-D540	7.292	Rhinovirus C	G9K146_9ENTO	YPSVFYDIFPGEKEPAALSQKDPRLEVDLK	no
40695	D360-D540	7.292	Rhinovirus C	I2CMI9_9ENTO	TPPGFIVDLLSASKNPKVIEYCVEQGWVGK	no
40695	D360-D540	7.292	Rhinovirus C	A0A0D5ZXZ3_9ENTO	YDHTHPGEDGHTFKAPTERGQWNPDENPFY	no
40695	D360-D540	7.292	Rhinovirus C	C7DUC6_9ENTO	IFPGNKEPAALNPRDHRLEIDLDTAVFSKY	no
40695	D360-D540	7.292	Rhinovirus C	A0A1L7B8Y5_9ENTO	KLYPSVFYDIFPGKKEPAALNDKDPRLEVN	no
40695	D360-D540	7.292	Rhinovirus C	H8Y6P9_9ENTO	SDYVTQLGGAFGEGFTANLKDSFSSLTNQI	no
40695	D360-D540	7.292	Rhinovirus C	I2CMI4_9ENTO	VEHNLTAIFQGLGDDTTPGFIIDLLSASKD	no
40695	D360-D540	7.292	Rhinovirus C	A0A2P0ZUK3_9ENTO	FHDIFPGTKEPAALSSKDSRLEVDLDTAVF	no
40695	D360-D540	7.292	Rhinovirus C	A0A0D5ZYL9_9ENTO	GVKVNVGYDHTHPGQSGHQIRGPSQSNDRS	no
40695	D360-D540	7.292	Rhinovirus C	G8IQ70_9ENTO	TPGFIVDLLSASKDPKVIEFCEKEGWIKQS	no
40695	D360-D540	7.292	Rhinovirus C	A0A2H5AJN4_9ENTO	KEPAVLSDKDPRLQTNLKEAVMSKYKGNKG	no
40695	D360-D540	7.292	Rhinovirus C	A0A0D5ZXT1_9ENTO	YDHTHPGEQGHTLQASDDRSDNKPDEDPFY	no
40695	D360-D540	7.292	Rhinovirus C	A0A2C9PHT8_9ENTO	LAYIGVDANVGYDHTHPGEEGHTIRGPSQT	no
40695	D360-D540	7.292	Rhinovirus C	A0A0D5ZXY5_9ENTO	AVIPEHQMAYIGAGGTNVRYDQTHPGEAGH	no
40695	D360-D540	7.292	Rhinovirus C	A0A2Z2GUX6_9ENTO	YNHTHPGENGHTIGLNDQRGDRQPDEDPFF	no
40695	D360-D540	7.292	Rhinovirus C	POLG_HRV14	LSEHQGPITDYVTQLGNAFGEGFTQNIKDT	no
40695	D360-D540	7.292	Rhinovirus C	G8IQ70_9ENTO	HQGITDYVTQLGNAFGDGFTSSIRETLVSA	no
40695	D360-D540	7.292	Rhinovirus C	F6M9Y8_9ENTO	IQDYVTQLGSAFGSGFTDTLKDQLTDVSAH	no
40695	D360-D540	7.292	Rhinovirus C	G8IJF1_9ENTO	GNNLSAIFQGLGDRETPGFIIDLLSSSKDP	no
40695	D360-D540	7.292	Rhinovirus C	H9X8D0_9ENTO	HDIFPGCKEPAALSSRDERLEVDLDTAVLS	no
40695	D360-D540	7.292	Rhinovirus C	G8IRN8_9ENTO	VHTNLNAIFQGLGSDETPGFIIDLLSSSKD	no
40695	D360-D540	7.292	Rhinovirus C	A0A172GD90_9ENTO	EPAALHPKDSRLEVDLDKAVFSKYKGNVEI	no
40695	D360-D540	7.292	Rhinovirus C	E0ZPW3_9ENTO	PTHTTRPTALGAMEIGATPDVIPEDVIETR	no
40695	D360-D540	7.292	Rhinovirus C	A0A0U1Z270_9ENTO	TKTKLQPSAFYHIFPGTKEPAPLHASDPRL	no
40695	D360-D540	7.292	Rhinovirus C	A0A140CTC1_9ENTO	AFTDLRPYRDLNTQQGPITDYLTQLGNAFG	no
40695	D360-D540	7.292	Rhinovirus C	A0A2Z2GUX6_9ENTO	KEPAVLSNNDPRLNANLKEAVMSKYKGNKN	no
40695	D360-D540	7.292	Rhinovirus C	W8QDZ1_9ENTO	SQDPSKFTQPLVDTLTNPALMSPSVEACGY	no
40695	D360-D540	7.292	Rhinovirus C	I2CMI4_9ENTO	SSLSEHQGVTDYITQLGSAFGDGFTSSIKQ	no
40695	D360-D540	7.292	Rhinovirus C	A0A0C4ZMB0_9ENTO	INTPSKTKLYPSVFYDIFPGEKEPAALSQK	no
40695	D360-D540	7.292	Rhinovirus C	A0A172SYZ5_9ENTO	DPSRFTQPLADVLTNPALMSPSIEACGYSD	no
40695	D360-D540	7.292	Rhinovirus C	D2E6Z7_9ENTO	SSGLTKQDFSQDPSKFTQPVANLLTNPALM	no
40695	D360-D540	7.292	Rhinovirus C	A0A0D5ZXN3_9ENTO	TVLGAMEIGATPDVLPEDVIETRYVINNHV	no
40695	D360-D540	7.292	Rhinovirus C	A0A0D5ZXU7_9ENTO	TPMMKQTNKLQNNDPIDTYVHEVLNEVVVV	no
40695	D360-D540	7.292	Rhinovirus C	W8R068_9ENTO	TKQDFSQDPFKFTQPVADILSNPALMSPSI	no
40695	D360-D540	7.292	Rhinovirus C	A0A0D5ZXX2_9ENTO	IGGTKANVSYDHTHPGEVGHEIRGPNSEND	no
40695	D360-D540	7.292	Rhinovirus C	E0ZPY9_9ENTO	RATQYTHKHSTNYNSVKSGTLNDLEQKHFL	no
40695	D360-D540	7.292	Rhinovirus C	A0A0D5ZY79_9ENTO	GCLMVAVIPEHQLSYIGGDGTNVKYKHTHP	no
40695	D360-D540	7.292	Rhinovirus C	G8IRN2_9ENTO	VFHDVFPGTKQPAALTRKDPRLEVDLDAAV	no
40695	D360-D540	7.292	Rhinovirus C	A0A1L7B903_9ENTO	YVTQLGNAFGEGFTQNIKDTLSETCSSISD	no
40695	D360-D540	7.292	Rhinovirus C	A0A1P7ZED5_9ENTO	SALGAMEIGASSTATPESMIETRYVINNHT	no
40695	D360-D540	7.292	Rhinovirus C	A0A0D5ZY48_9ENTO	DLTHPGESGHILGNNTSRGSNNPDEDPFFN	no
40695	D360-D540	7.292	Rhinovirus C	A0A0D5ZXY0_9ENTO	GPIHTTKPAALSAMEIGASSDITPESMLET	no
40695	D360-D540	7.292	Rhinovirus C	F6M9Y8_9ENTO	YDHTHPGEGGHVIGSNVRRDNKQPDEDPFF	no
40695	D360-D540	7.292	Rhinovirus C	A0A1L7B8Y5_9ENTO	FTDLRPYSSLAHTQGPISDYITQLGNAFGT	no
40695	D360-D540	7.292	Rhinovirus C	G0ZNT5_9ENTO	PVHTTKPSILGAMEIGATSPITPEDVIETR	no
40695	D360-D540	7.292	Rhinovirus C	A0A212I295_9ENTO	QEMIDKYGIDLPYVTYLKDELRAPEKIKAG	no
40695	D360-D540	7.292	Rhinovirus C	A0A0D5ZY11_9ENTO	PDTKPSGPTHTVKPTVLNAMEIGVTPDATP	no
40695	D360-D540	7.292	Rhinovirus C	F2ZC88_9ENTO	FSQDPSKFTQPVADILTNPALMSPSVEACG	no
40695	D360-D540	7.292	Rhinovirus C	A0A1P7ZEP6_9ENTO	TLKEVLVVPDTKPSGPQHTTKPSILGAMEI	no
40695	D360-D540	7.292	Rhinovirus C	A0A0A7DZG4_9ENTO	SSGLAKQDFAQDPSKFTQPLAEVLTNPALM	no
40695	D360-D540	7.292	Rhinovirus C	Q6JKS5_9ENTO	LTKQDFSQDPSKFTQPLADVLTNPALMSPS	no
40699	D000-D180	10.064	Aichivirus A	A0A076YJH3_AIV	SATQSGNAAIMTGSTAPSFLAYPQAESVPL	no
40699	D000-D180	10.064	Aichivirus A	U5U2L6_AIV	LNPSATQSGNASILTGSTAPSLLAYPTATP	no
40699	D000-D180	10.064	Aichivirus A	A0A088MJ47_AIV	NAAILTGSTAPSFLAYPTATAVPLPNPDEP	no
40699	D000-D180	10.064	Aichivirus A	A0A2S0SYW5_AIV	TQSGNAAILTGSTAPSFLAYPTATPVPLPN	no
40699	D000-D180	10.064	Aichivirus A	Q91QP4_AIV	LNKITESVNQAAQVVSQFDLSGPANSVSLA	no
40699	D000-D180	10.064	Aichivirus A	E2DEI6_AIV	KGIRRQGLLTLSADTETNQTLSKITESVNQ	no
40699	D000-D180	10.064	Aichivirus A	Q91QP4_AIV	ALPGIRRQGLLTLSADTETNQTLNKITESV	no
40699	D000-D180	10.064	Aichivirus A	NA	NPLPVPTATPYALFSPATSGTLIAANGSQT	no
40699	D000-D180	5.42	Enterovirus A	K4ML45_9ENTO	DPIANAVENAVSALADTTISRVTAANTAIS	no
40699	D000-D180	5.42	Enterovirus A	A0A220NL83_9ENTO	ANTEASSHRLGTGIVPALQAAETGASSNAS	yes
40699	D000-D180	5.42	Enterovirus A	A0A1U9XQE9_9ENTO	PPKFRPVRISLDEKPAPDAISDLLASVDSE	yes
40699	D000-D180	5.42	Enterovirus A	G4XDR9_9ENTO	FRPIRISLEEKPAPDAISDLLASVDSEEVR	yes
40699	D000-D180	5.42	Enterovirus A	A0A2R3XYJ4_9ENTO	TAEYQNDPITNAVENAVSALADTTISRVTA	no
40699	D000-D180	5.42	Enterovirus A	A0A0U1XRR0_9ENTO	DIIHDALGSTARRAISSVTNVESAANTTPS	no
40699	D000-D180	5.42	Enterovirus A	POLG_CX16G	DMSQDPKKFTDPVMDVIHEMAPPLKSPSAE	no
40699	D000-D180	5.42	Enterovirus A	A0A221J3B8_9ENTO	ALQAAETGASSNASDESLIETRCVMNRNGV	yes
40699	D000-D180	5.42	Enterovirus A	A0A023RBT0_9ENTO	SRALTHALSAPTGQNTQVSSHRLDTGKVPA	yes
40699	D000-D180	5.42	Enterovirus A	A0A1P7ZEH6_9ENTO	TAATAANTQPSHRLGTGEVPALQAAETGAT	yes
40699	D000-D180	5.42	Enterovirus A	A0A1D3TZV4_9ENTO	ALQVLPTAANTEASSHRLGTGVVPALQAAE	no
40699	D000-D180	5.42	Enterovirus A	G9M5Q0_9ENTO	ASRQDFTQDPTKFTSPVLDAIREAAAPLQS	no
40699	D000-D180	5.42	Enterovirus A	M9R767_9ENTO	YKDSYAASASRQDFTQDPSKFTQPVLDALR	yes
40699	D000-D180	5.42	Enterovirus A	A9Y3J7_9ENTO	RQDFTQDPSKFTQPVLDALREMAPPLKSPS	yes
40699	D000-D180	5.42	Enterovirus A	W6GUN5_9ENTO	APSHDTTAANTSVSNHKIGTGDVPALQAAE	no
40699	D000-D180	5.42	Enterovirus A	A0A1P8L4L8_9ENTO	GLDLPYPTYVKDELRSRDKIKKGKSRLIEA	yes
40699	D000-D180	5.42	Enterovirus A	Q91CN0_9ENTO	RDSYAAAATRQDFTQDPNKFTSPVLDALKE	no
40699	D000-D180	5.42	Enterovirus A	A0A075FEP4_9ENTO	RQDFTQDPSKFTSPILDALRETAPPLKSPS	yes
40699	D000-D180	5.42	Enterovirus A	W0T456_9ENTO	DSYAASASRQDFAQDPAKFTRPVLDTIREV	no
40699	D000-D180	5.42	Enterovirus A	Q6JKS5_9ENTO	ASRQEFSQDPTKFTSPVLDVLREAAPPLKS	no
40699	D000-D180	5.42	Enterovirus A	A0A1L7B656_9ENTO	QDFSQDPAKFTRPVLDTIREVAAPLQSPSV	no
40699	D000-D180	4.022	Enterovirus B	H2CX15_9ENTO	NDPATAIEGAVRRVADTIQSGPSNSERVPA	no
40699	D000-D180	4.022	Enterovirus B	D6NH47_9ENTO	TPFIEQSTLLQGDVVEAIESAVTRVADTIS	no
40699	D000-D180	4.022	Enterovirus B	Q6F486_9ENTO	NRQDFTQDPSKFAEPMKDVMIKTLPALNSP	yes
40699	D000-D180	4.022	Enterovirus B	B1PZZ6_9ENTO	SANRQDFSQDPGKFTEPVKDIMVKSLPALN	no
40699	D000-D180	4.022	Enterovirus B	B5TMG3_9ENTO	AVTAAIGRVADTVGTGPTNSEAIPALTAAE	no
40699	D000-D180	4.022	Enterovirus B	POLG_EC06C	QDPGKFTEPVKDIMAKTLPALNSPSAEECG	no
40699	D000-D180	4.022	Enterovirus B	Q9J9T7_9ENTO	YQGPIEESVERAMGRVADTIAKGPSNSEQI	no
40699	D000-D180	4.022	Enterovirus B	POLG_EC16H	MLKDTPFIQQEAKLQGEPGKAIESAISRVA	no
40699	D000-D180	4.022	Enterovirus B	A0A0N9HNH1_9ENTO	MLRDTPFIGQTALLQGDTEVAINNAVARVA	no
40699	D000-D180	4.022	Enterovirus B	K4MV44_9ENTO	DRAFARVADTVRSGPLNSEQITALTAVETG	no
40699	D000-D180	4.022	Enterovirus B	A0A2P1C6L5_9ENTO	YGLDLPMVTYVKDELRSAEKVTKGKSRLIE	yes
40699	D000-D180	4.022	Enterovirus B	A0A125SU77_9ENTO	NDPAQAIQGAVGRVADTIASGPSNSERVPV	no
40699	D000-D180	4.022	Enterovirus B	A0A024HSI0_9ENTO	GEPGKAIESATSRVADTISSGPTNSEQVPA	no
40699	D000-D180	4.022	Enterovirus B	Q5VAL0_9ENTO	NAVEGVITRVADTIASGPSNSTEVPALTAV	no
40699	D000-D180	4.022	Enterovirus B	A0A218MZE6_9ENTO	GDTQTDVTVANTQPSGASNSVSVPMLTAAE	no
40699	D000-D180	4.022	Enterovirus B	K4MW33_9ENTO	EAIDRAVVHVADTMRSGPSNSESIPALTAV	yes
40699	D000-D180	4.022	Enterovirus B	A0A0M4BR17_9ENTO	ASNSANRQDFQQDPSKFTEPMKDIMIKSLP	yes
40699	D000-D180	4.022	Enterovirus B	Q80GI1_9ENTO	RQDFTQDPGKFTEPIKDIMIKTMPALNSPS	no
40699	D000-D180	4.022	Enterovirus B	A0A088D8Y0_9ENTO	SNSLNRQDLRQDPAKFTEPIKDVMIKTLPA	no
40699	D000-D180	4.022	Enterovirus B	A0A059PAA8_9ENTO	DAGFPVINTPSKTKLEPSVFHQVFDGNKEP	yes
40699	D000-D180	4.022	Enterovirus B	A0A125RY27_9ENTO	YVKDELRSAEKVARGKSRLIEASSLNDSVA	no
40699	D000-D180	4.022	Enterovirus B	C6ZFC0_9ENTO	LPMVTYVKDELRSAEKVAKGKSRLIEASSL	yes
40699	D000-D180	4.022	Enterovirus B	Q8B8M7_9ENTO	ASNSANRQDFKQDPSKFTEPLKDVMVKSLP	yes
40699	D000-D180	4.022	Enterovirus B	Q6T7C2_9ENTO	NRQDFTQDPGRFTEPVKDIMVKSMPALNSP	yes
40699	D000-D180	4.022	Enterovirus B	B7VBX2_9ENTO	TYVKDELRSAEKVAKGKSRLIEASSVNDSV	yes
40699	D000-D180	4.022	Enterovirus B	S6DP17_9ENTO	MVTYVKDELRSAEKVSKGKSRLIEASSLND	yes
40699	D000-D180	4.022	Enterovirus B	POLG_EC01F	RQDFTQDPGKFTEPMKDVMIKTLPALNSPT	no
40699	D000-D180	4.022	Enterovirus B	POLG_SVDVH	VTYVKDELRSADKVAKGKSRLIEASSLNDS	yes
40699	D000-D180	4.022	Enterovirus B	Q6JKS5_9ENTO	ANRQDFTQDPSKFTEPVKDVMIKSLPALNS	yes
40699	D000-D180	4.022	Enterovirus B	K7RMW1_9ENTO	SNSSNRQDLSQDPSKFTEPMLDVMVKSLPA	yes
40699	D000-D180	4.022	Enterovirus B	Q4LG55_9ENTO	SNSANRQEFTQDPSKFTEPMKDVMIKSLPA	yes
40699	D000-D180	4.022	Enterovirus B	POLG_CXB3N	KDELRSIEKVAKGKSRLIEASSLNDSVAMR	no
40699	D000-D180	4.022	Enterovirus B	B5TMG3_9ENTO	NSATRQDFAQDPGKFTEPVKDIMIKSLPAL	no
40699	D000-D180	4.32	Enterovirus C	A0A076JQY1_9ENTO	QDALPQGIEDIIQQVASNALQLSQPLRPAL	no
40699	D000-D180	4.32	Enterovirus C	C6EN51_9ENTO	KLEPSVFHHVFEGVKEPAVLTRNDPRLKTD	no
40699	D000-D180	4.32	Enterovirus C	M1NV10_9ENTO	QLSQPTRPVNEAASTPATSGVNTQEVPALT	no
40699	D000-D180	4.32	Enterovirus C	A0A158VI37_9ENTO	EDIIQQVANNALQLSQPTRPALPPAEQSVP	no
40699	D000-D180	4.32	Enterovirus C	S5ZYB5_9ENTO	SKEVGYPIINAPSKTKLEPSAFHYVFEGVK	no
40699	D000-D180	4.32	Enterovirus C	A0A0M4FY11_9ENTO	MEQGISSYIESLGAAFGLGFTSQIGEKVAE	no
40699	D000-D180	4.32	Enterovirus C	A0A075W8P7_9ENTO	DNSVQNTQPSAPVHSQEVPALTAVETGATS	yes
40699	D000-D180	4.32	Enterovirus C	B0B627_9ENTO	LPPAEQSVPNTTQSSSEHSKEVPALTAVET	yes
40699	D000-D180	4.32	Enterovirus C	B8RC77_9ENTO	RPPRAVPYYGPGVDYSNNLDPLSEKGLTTY	yes
40699	D000-D180	4.32	Enterovirus C	POLG_CXA21	INAPSKTKLEPSAFHYVFEGVKEPAVLTKN	no
40699	D000-D180	4.32	Enterovirus C	I7AT55_9ENTO	IINAPGKTKLEPSAFHYVFEGAKEPAVLTK	no
40699	D000-D180	4.32	Enterovirus C	A1XGH2_9ENTO	RPSTSQQSLPNTTSSEPVHSQEVPALTAVE	yes
40699	D000-D180	4.32	Enterovirus C	Q8QTM2_9ENTO	YVFEGVKEPSVLTKNDPRLKTEFEEAIFSK	no
40699	D000-D180	4.32	Enterovirus C	POLG_CXA24	PALTAVETGVSGQAIPSDVIETRHVVNYKT	yes
40699	D000-D180	4.32	Enterovirus C	POLG_POL2L	PLTPANNLPDTQSSGPAHSKETPALTAVET	no
40699	D000-D180	4.32	Enterovirus C	Q80NW3_9ENTO	DLITEVAQGALALSLPKTQNSLPDTIASGP	no
40699	D000-D180	4.32	Enterovirus C	A0A158VDM4_9ENTO	PKPQKQLTAQSTQSTSGVNSQEVPALTAVE	yes
40699	D000-D180	4.32	Enterovirus C	M1PV30_9ENTO	GIDEVIDKVINNALQLSQPTRPATASDTPS	no
40699	D000-D180	4.32	Enterovirus C	M1PIC6_9ENTO	VATNALQISQPTRPALPPAEQSVPNTSQST	no
40699	D000-D180	4.32	Enterovirus C	Q80NW6_9ENTO	GVEDLISEVAQGALALSLPKPQNNLPDTVA	no
40699	D000-D180	4.32	Enterovirus C	M1PP18_9ENTO	IDKVISNALQLSQPSRPNTASDTPSTSGVN	no
40699	D000-D180	4.32	Enterovirus C	A0A088FCU0_9ENTO	PALTAVETGASGQAVPSDVIETRHVVNYKT	yes
40699	D000-D180	4.32	Enterovirus C	G8HAA6_9ENTO	NSAAKQDFSQDPSKFTEPVKDIMIKTAPAL	yes
40699	D000-D180	4.32	Enterovirus C	Q71LY3_9ENTO	PSTQQSLPNTSSSEPTHSQEAPALTAVETG	yes
40699	D000-D180	4.32	Enterovirus C	A0A158VF38_9ENTO	PTRPVTASDTPSSGGVNSQEVPALTAVETG	yes
40699	D000-D180	4.32	Enterovirus C	A0A0B4MVR6_9ENTO	QSALPQGIEDLTSEVAQGALTLSLPKQQDS	yes
40699	D000-D180	4.32	Enterovirus C	W6EAK5_9ENTO	LSQDPSKFTEPVKDLMLKTAPALNSPNVEA	yes
40699	D000-D180	4.32	Enterovirus C	Q7T7P5_9ENTO	AQGLGDSIEAAIDSITQNALTTVQNTTQSG	no
40699	D000-D180	4.32	Enterovirus C	Q80P08_9ENTO	DALPNTESSGPAHSKEIPVLTAVETGATNP	yes
40699	D000-D180	4.32	Enterovirus C	E7DP58_9ENTO	GVEDLITEVAQSALALSLPRSQDSLPDTRA	no
40699	D000-D180	4.32	Enterovirus C	A8IFV2_9ENTO	IEETIDAVITNALQLSQPKPQRQPTAQSTP	no
40699	D000-D180	4.32	Enterovirus C	M1NUZ6_9ENTO	EETIDTVISNALQLSQPKPQKQLTAQSTAS	no
40699	D000-D180	4.32	Enterovirus C	M1NUU9_9ENTO	LQLSQPTRPALPLSEQSVPNTNQSTPVHSQ	no
40699	D000-D180	4.32	Enterovirus C	A0A0K1U2K6_9ENTO	INYYRDSASNAANRQDFAQDPSKFTEPIKD	yes
40699	D000-D180	4.32	Enterovirus C	POLG_POL32	ALSLPKPQSNLPDTKASGPAHSKEVPTLTA	no
40699	D000-D180	4.32	Enterovirus C	POLG_POL1M	KFTEPIKDVLIKTAPMLNSPNIEACGYSDR	no
40699	D000-D180	4.32	Enterovirus C	U3PYI1_9ENTO	GALTLSLPKSQDSLPDTKASGPVHSKEVPA	yes
40699	D000-D180	4.32	Enterovirus C	Q7TAR3_9ENTO	EGVVEGVTKNALLPLTSANTLPDTQPSGPA	no
40699	D000-D180	4.32	Enterovirus C	M9R767_9ENTO	YKDSASNAASKQDFSQDPSKFTEPVKDIMI	yes
40699	D000-D180	4.32	Enterovirus C	A3R4H7_9ENTO	NALQLSQPQRPALPPAEQSVPNTNQSTPEH	no
40699	D000-D180	4.32	Enterovirus C	POLG_CXB3N	KDELRSKSKVEQGKSRLIEASSLNDSVAMR	no
40699	D000-D180	4.32	Enterovirus C	K4GYM3_9ENTO	DDLITEVAQSAIALSLPKPQNALPDTKASG	no
40699	D000-D180	4.32	Enterovirus C	W6E9F3_9ENTO	AATKMDFSQDPSKFTEPVKDVMIKTAPALN	yes
40699	D000-D180	4.32	Enterovirus C	Q6JKS5_9ENTO	ASKQDFSQDPSKFTEPVKDIMIKTAPALNS	yes
40699	D000-D180	4.32	Enterovirus C	C6EN51_9ENTO	EMQRLLDAYGINLPLVTYVKDELRSKSKVE	yes
40699	D000-D180	4.32	Enterovirus C	E0WCG5_9ENTO	SQDPSKFTEPIKDVLIKTAPTLNSPNIEAC	yes
40699	D000-D180	4.32	Enterovirus C	A0A2Z4C018_9ENTO	YVKDELRSKSKIEQGKSRLIEASSLNDSVA	no
40699	D000-D180	8.542	Human alphaherpesvirus 3	W5RSJ9_HHV3	QPVQPAQPAQPAQPAQPAQPVQPVQPAQPV	no
40699	D000-D180	8.542	Human alphaherpesvirus 3	Q6YP71_HHV3	KGLKQLPEGMDPFAEKPNATDTPIEEIGDS	no
40699	D000-D180	8.542	Human alphaherpesvirus 3	A4GEE2_HHV3	NGDDRHKIVNVDQRQYGDVFKGDLNPKPQG	no
40699	D000-D180	8.542	Human alphaherpesvirus 3	A4GEE2_HHV3	LENAHEHHGVYNQGRGIDSGERLMQPTQMS	yes
40699	D000-D180	8.542	Human alphaherpesvirus 3	Q775H9_HHV3	VVTTETKSVVKEGIENHVYPTDMSTLPEKS	no
40699	D000-D180	8.542	Human alphaherpesvirus 3	A4GEE2_HHV3	DFHIDEDKLDTNSVYEPYYHSDHAESSWVN	yes
40699	D000-D180	8.542	Human alphaherpesvirus 3	A4GEE2_HHV3	HAESSWVNRGESSRKAYDHNSPYIWPRNDY	yes
40699	D000-D180	8.542	Human alphaherpesvirus 3	A4GEE2_HHV3	HNSPYIWPRNDYDGFLENAHEHHGVYNQGR	yes
40699	D000-D180	8.542	Human alphaherpesvirus 3	Q6YP71_HHV3	DKFREAQEMIKYMTLVSAAERQESKARKKN	no
40699	D000-D180	8.542	Human alphaherpesvirus 3	A4GEE2_HHV3	PTQMSAQEDLGDDTGIHVIPTLNGDDRHKI	yes
40699	D000-D180	8.542	Human alphaherpesvirus 3	Q6X674_HHV3	GDAAGNDQREDQRSIPRQTTRGNSPGLPSV	no
40699	D000-D180	8.542	Human alphaherpesvirus 3	G0ZLD4_HHV3	SQMDGEFPSNIYFPGEPTYITHRRRRVSPS	no
40699	D000-D180	10.064	Norwalk virus	E3WA99_9CALI	GQLVPEVNTADPIPIDPVAGSSTALATAGQ	no
40699	D000-D180	10.064	Norwalk virus	A0A2D1BSN8_9CALI	VVSYSVKDGVSGLPDLSTVRQPEESNTAFS	no
40699	D000-D180	10.064	Norwalk virus	A0A097KZE2_9CALI	ELGPELNPFLAHLSRMYNGHAGGMYNGHAG	no
40699	D000-D180	10.064	Norwalk virus	A0A2D1BG42_9CALI	EDEIVVSYSVKDGISGLPDLSTVRQPEESN	no
40699	D000-D180	10.064	Norwalk virus	A0A2U7PM91_9CALI	HDTAYSVPPLDQREKADAKEPLTGSIIEMW	no
40699	D000-D180	10.064	Norwalk virus	A0A142AHF4_9CALI	AVPPNFPVDMLSPAQITMLPHLIVDVRTLE	no
40699	D000-D180	10.064	Norwalk virus	NA	NERLSLPPVSFATNTADPQPVTTLDPLGSI	no
40699	D000-D180	10.064	Norwalk virus	A0A2U9GMI8_9CALI	YSVKNGVSGLPDLSTVRQPEESNTAFSVPP	no
40699	D000-D180	10.064	Norwalk virus	B1N8Q6_9CALI	GAATAVATAGQINMIDPWIMSNFVQAPQGE	no
40699	D000-D180	10.064	Norwalk virus	A0A2Z5WB42_9CALI	PELTTVGQPPEANTAFSVPPLSQRENRDAK	no
40699	D000-D180	10.064	Norwalk virus	A0A2U7QDU6_9CALI	TISGVPTVSTVDTSPLHDTAYSVPPLDQRE	no
40699	D000-D180	10.064	Norwalk virus	A0A2R4G8A1_9CALI	ERQDEFQLQGAIYNFDEDRVAAFTNLARAN	no
40699	D000-D180	10.064	Norwalk virus	A0A2U9GM98_9CALI	GLPELSTVTQLEENSTAFSVPPLSQRENRD	no
40699	D000-D180	10.064	Norwalk virus	A0A193PSA7_9CALI	ISGLPDLTTVPQPDATNTAFSVPPLSLREN	no
40699	D000-D180	10.064	Norwalk virus	Q68103_9CALI	VKDGVSGLPDLSTVRQPPENNTAFSVPPLN	no
40699	D000-D180	10.064	Norwalk virus	A0A248Y4B2_9CALI	SGAGQLVPEVNAAEPLPLEPVVGAATAVAT	no
40699	D000-D180	10.064	Norwalk virus	S6A0K0_9CALI	VSYSAKEGVSGLPELSTVRQPDETNTAFSV	no
40699	D000-D180	10.064	Norwalk virus	Q8JXI4_9CALI	PPNGEDEPKVVYRVGEGVSGLPDLTTVAQP	no
40699	D000-D180	10.064	Norwalk virus	A0A0S2T0N5_9CALI	AYSVPPLSQREVGEAKEPLPGSILEMWDGE	no
40699	D000-D180	10.064	Norwalk virus	A0A0S3CZ10_9CALI	AATATATAGQVNLIDPWIMNNYVQAPQGEF	no
40699	D000-D180	10.064	Norwalk virus	D2Z091_9CALI	AGASIAAPVTGQTNIIDPWIRMNFVQAPNG	no
40699	D000-D180	10.064	Norwalk virus	A0A076ED17_9CALI	ISYNVKEGVSGLPELSTVTQPEESSTAFSV	no
40699	D000-D180	10.064	Norwalk virus	A0A0U5B3Y6_9CALI	GEDELVVSYSAKDGVSGLPELTTVRQPEET	no
40699	D000-D180	10.064	Norwalk virus	B8Y9T7_9CALI	DGVSGLPELSTVRQPEETNTAFSVPPLNQR	no
40699	D000-D180	10.064	Norwalk virus	A0A0K2SS17_9CALI	EDEVVVSYNAKDGVSGLPELSTVMAPEETN	no
40699	D000-D180	10.064	Norwalk virus	A0A2Z5WAN5_9CALI	TAFSVPPLSLRENREAKEPLTGAILEMWDG	no
40699	D000-D180	10.064	Norwalk virus	A0A0S2T0N5_9CALI	VGEGVSGLPDLTTVVQPDAQNTAYSVPPLS	no
40699	D000-D180	10.064	Norwalk virus	G8CV36_9CALI	LDYVEMDETKDTAYAVPPLNLREHQPAPEP	no
40699	D000-D180	10.064	Norwalk virus	B5BTH9_9CALI	SYSAKDGISGLPELSTVRQPEEANTAFSVP	no
40699	D000-D180	10.064	Norwalk virus	A0A2U9GLL1_9CALI	AFSVPPLSQRENKDAKEPLTGTILEMWDGE	no
40699	D000-D180	10.064	Norwalk virus	A0A0S2T0N5_9CALI	PPNGEDEPGIVYKVGEGVSGLPDLTTVVQP	no
40699	D000-D180	4.765	Rhinovirus A	NA	EQYIDGVLNEVLIVPNINESHPSTSNAAPA	no
40699	D000-D180	4.765	Rhinovirus A	I6U943_9ENTO	GNARAGYKLTHPGEVGRNVDPITRDNPTKQ	no
40699	D000-D180	4.765	Rhinovirus A	H9EHM5_9ENTO	WCPRAPRAVAYQHTYSTNFVPKEGIEAVTT	no
40699	D000-D180	4.765	Rhinovirus A	A0A222G0E5_9ENTO	SVSNGSSLNYFNINYFKDAASSGASKLEFS	no
40699	D000-D180	4.765	Rhinovirus A	NA	VPITQNPVENYIDEVLNEVLVVPNIKESHP	yes
40699	D000-D180	4.765	Rhinovirus A	Q6ST98_9ENTO	KYTEALLNEVLVVPNIQASNGHTSNAAPAL	yes
40699	D000-D180	4.765	Rhinovirus A	B9V4B1_9ENTO	QLASATTGNVRAGYNLTHPGESGRNVDPIT	no
40699	D000-D180	4.765	Rhinovirus A	F6M9Y2_9ENTO	DYIHMLGEAFGNGFVESVKEQVSAINPINN	no
40699	D000-D180	4.765	Rhinovirus A	A0A1L7B8Y0_9ENTO	YNYTHPGEVGRDVGKENREPANNQPSDDNW	no
40699	D000-D180	4.765	Rhinovirus A	G8IJE5_9ENTO	IFQGPISMEVPPPPAITDLLRSVKTPEVIK	no
40699	D000-D180	4.765	Rhinovirus A	G8IJG5_9ENTO	AFISKGNVTVGYNYTHPGEQGREIGTFGPS	no
40699	D000-D180	4.765	Rhinovirus A	C6ZFB6_9ENTO	TKLQPSIFYDIFPGNKEPAVLSENDPRLEV	no
40699	D000-D180	4.765	Rhinovirus A	W5QK24_9ENTO	NLTHPGETGRNVDPTTRDNPTKQPSDDSWL	no
40699	D000-D180	4.765	Rhinovirus A	B9V4A4_9ENTO	GNVTVGYKHTHPGESGRIIATNSVNNNTRQ	no
40699	D000-D180	4.765	Rhinovirus A	A0A1R7SYB4_9ENTO	QSGPIEQNPVEQYIDEVLNEVLVVPNINSS	yes
40699	D000-D180	4.765	Rhinovirus A	H9X8C8_9ENTO	ASATSGNVTAGYNLTHPGEQGRDVSITGRQ	no
40699	D000-D180	4.765	Rhinovirus A	Q6STD2_9ENTO	NYIDEVLNEVLVIPNIKESHSSISNSAPAL	no
40699	D000-D180	4.765	Rhinovirus A	W5QK16_9ENTO	EHQLAAAEKGNVTAGYNFTHPGESGREVGK	no
40699	D000-D180	4.765	Rhinovirus A	A5GZF5_9ENTO	VAFIDLRDFQIAEEQGIPEYIHSLGEAFGS	no
40699	D000-D180	4.765	Rhinovirus A	A5GZG1_9ENTO	HPGEEGREVRSNRTEYLGQQPTEEYWLNFD	no
40699	D000-D180	4.765	Rhinovirus A	A0A0N9HF82_9ENTO	LHKQSGPITQNPVENYVDEVLNEVLVVPNI	yes
40699	D000-D180	4.765	Rhinovirus A	J9XQD5_9ENTO	PKYFDGYDQQSVVIMDDIMQNPSGEDMTLF	no
40699	D000-D180	4.765	Rhinovirus A	B9V462_9ENTO	ENFVDEVLNEVLVVPNIKQSQATTSNSAPA	yes
40699	D000-D180	4.765	Rhinovirus A	POLG_HRV1A	KLTHPGEAGRDVSQERDASLRQPSDDSWLN	no
40699	D000-D180	4.765	Rhinovirus A	H9C6N1_9ENTO	IFPGEKTPAVLSPKDPRLLVDLDGAIFSKY	no
40699	D000-D180	4.765	Rhinovirus A	NA	NYVDEVLNEVNYVDEVLNEVNYVDEVLNEV	no
40699	D000-D180	4.765	Rhinovirus A	I2CMJ3_9ENTO	ASATSGNVWVGYQHTHPGEQGREIDPNRRS	no
40699	D000-D180	4.765	Rhinovirus A	Q6ST82_9ENTO	MQEGVLTQNPVENYVDNLLNEVLVVPNIQP	yes
40699	D000-D180	4.765	Rhinovirus A	B9V491_9ENTO	HMEAIFQGPINMQSPPPPAIVDLLRSTRNE	no
40699	D000-D180	4.765	Rhinovirus A	NA	VMEQNPVEKYTEAVLNEVLAVPNITPSNSQ	no
40699	D000-D180	4.765	Rhinovirus A	A0A1R7SYQ4_9ENTO	MARDTDMHVQDVPITQNPVEKYVDEVLNEV	no
40699	D000-D180	4.765	Rhinovirus A	G8IJE8_9ENTO	EDKRRRQVVDVMSAIFQGPITLEGPPPAAI	no
40699	D000-D180	4.765	Rhinovirus A	Q67IR7_9ENTO	RYTEAILNEVLVVPNITPSNSQTSNAAPAL	yes
40699	D000-D180	4.765	Rhinovirus A	Q6ST92_9ENTO	QNPVENYIDEVLNEVLVVPNIRESHSSTSN	yes
40699	D000-D180	4.765	Rhinovirus A	G8IRP0_9ENTO	ENYIDGVLNEVLVVPNIRESHGTTSNSAPA	yes
40699	D000-D180	4.765	Rhinovirus A	I3UJS4_9ENTO	ATTGNATAGYNLTHPGEGGRDVSLSNRSDL	no
40699	D000-D180	4.765	Rhinovirus A	S4UDN8_9ENTO	TQNPVENYVDEVLNEVLVVPNIKESHPTTS	yes
40699	D000-D180	4.765	Rhinovirus A	Q7T634_9ENTO	NFVDEVLSEVLVVPNINSSHPTTSNSAPAL	no
40699	D000-D180	4.765	Rhinovirus A	A0A1R7SYI0_9ENTO	VENYIDQVLNEVLVVPNIKESNPTTSNSAP	yes
40699	D000-D180	4.765	Rhinovirus A	H9EHM5_9ENTO	PPPPAIMDLLKSVKNPEVIKYCEDNKWIIP	no
40699	D000-D180	4.765	Rhinovirus A	B9V444_9ENTO	FHCADEQGVTDYIHMLGEAFGAGFVDSVKE	no
40699	D000-D180	4.765	Rhinovirus A	B9V473_9ENTO	DYVLASTNHSLLHPPTITCTPAMNRRFFLD	no
40699	D000-D180	4.765	Rhinovirus A	E9LS22_9ENTO	DFCLRMARDTDLHKQSGPIEQNPVERYVDE	no
40699	D000-D180	4.765	Rhinovirus A	H9C6N2_9ENTO	ADTQGITDYIHNLGEAFGAGFIDNIKEQIQ	no
40699	D000-D180	4.765	Rhinovirus A	W5QJZ9_9ENTO	YNFTHPGEFGREVGKPNRQHTSRQPSDDNW	no
40699	D000-D180	4.765	Rhinovirus A	B9V456_9ENTO	IFQGPISLEGPPPAAISDLLHSVRTPEVIK	no
40699	D000-D180	4.765	Rhinovirus A	H9EHM5_9ENTO	ALLNEVLVVPNIQPSNGNTSNSAPALDAAE	yes
40699	D000-D180	4.765	Rhinovirus A	A0A1P7ZFN1_9ENTO	VERYVDEVLNEVLVVPNINESNPTTSNSAP	yes
40699	D000-D180	4.765	Rhinovirus A	F2YDP8_9ENTO	SSVTFIPPMADLPDKGKPFDSRFVLCSTNH	no
40699	D000-D180	4.765	Rhinovirus A	Q6STA1_9ENTO	DEVLNEVLVVPNINQSNPTTSNSAPVLDAA	yes
40699	D000-D180	4.765	Rhinovirus A	G8IJG5_9ENTO	RDFLVAEEQGVLDYVHTLGEAFGAGFVDNI	no
40699	D000-D180	4.765	Rhinovirus A	H9X8D4_9ENTO	AKHGSVTVGYKLTHPGEAGRDVSQERDTSL	no
40699	D000-D180	4.765	Rhinovirus A	A5GZF6_9ENTO	AAIPEHQLAFIKSGNVTVGYKYTHPGEQGR	no
40699	D000-D180	4.765	Rhinovirus A	G5CZJ9_9ENTO	RRNVVDVMSAIFQGPISMNAPPPPAIADLL	no
40699	D000-D180	4.765	Rhinovirus A	A0A1R7SYE8_9ENTO	VKNYIDEVLNEVLVVPNIKESHATTSNSAP	yes
40699	D000-D180	4.765	Rhinovirus A	A0A1R7SYA9_9ENTO	NPVENYIDNVLNEVLVVPNIQPSTSVSSHS	yes
40699	D000-D180	4.765	Rhinovirus A	POLG_HRV8A	NPSGEDMTLFCQMVSSVPFIPPMADLPDKG	no
40699	D000-D180	4.765	Rhinovirus A	A0A1R7SYA6_9ENTO	TNLHMQEGVLEQNPVENYVDSLLNEVLVVP	no
40699	D000-D180	4.765	Rhinovirus A	NA	SAIFQGPISLGAPPPPAIADLLQSVRTPEV	no
40699	D000-D180	4.765	Rhinovirus A	POLG_HRV8A	SQDPSKFTDPVKDVLEKGIPTLQSPTVEAC	no
40699	D000-D180	4.765	Rhinovirus A	G8IJG1_9ENTO	LSPYDNRLEVDLDEAIFSKYKGNTKTEITH	no
40699	D000-D180	4.765	Rhinovirus A	Q7T646_9ENTO	LNEVLVVPNVNESHAITSNSAPALDAAETG	yes
40699	D000-D180	4.765	Rhinovirus A	B9V473_9ENTO	YRHTHPGEQGRVIGTRENRNTNQPTDESWL	no
40699	D000-D180	4.765	Rhinovirus A	Q7T5X9_9ENTO	VLNEVLVVPNIKESHPTISNSAPALDAAET	yes
40699	D000-D180	4.765	Rhinovirus A	E9LS22_9ENTO	THPGESGRVVGTQADDTRQPSDDNWLNFDG	no
40699	D000-D180	4.765	Rhinovirus A	A0A1R7SYN4_9ENTO	YVDEVLNEVLVVPNIRESHPSTSNSAPILD	yes
40699	D000-D180	4.765	Rhinovirus A	B9V4A1_9ENTO	AIFQGPISMNAPPPPAIEDLLQSVRTPEVI	no
40699	D000-D180	4.765	Rhinovirus A	B9V497_9ENTO	THPGEQGREISSERRTDDDRRPSDDSWLNF	no
40699	D000-D180	4.765	Rhinovirus A	A0A1R7SYE6_9ENTO	QSPVENYIDEVLNEVLVVPNIRESKPTTSN	yes
40699	D000-D180	4.765	Rhinovirus A	G9K146_9ENTO	THPGETGRDVSPKVRENPDKQPSDDAWLNF	no
40699	D000-D180	4.765	Rhinovirus A	G8IJH5_9ENTO	VESYIDGILNEVLVVPNIKESQPTTSNSAP	yes
40699	D000-D180	4.765	Rhinovirus A	A0A1R7SYD6_9ENTO	DTNLHLQSAPIEQNPVENYVDEILNEVLVV	no
40699	D000-D180	4.765	Rhinovirus A	Q6STA5_9ENTO	ARDTNLHMQSMPITQNPVENFVDEILNEVL	no
40699	D000-D180	4.765	Rhinovirus A	A0A1R7SYD9_9ENTO	LQSGPIEQNPVEDYVDGILNEVLVVPNIKE	yes
40699	D000-D180	4.765	Rhinovirus A	W5QK17_9ENTO	NEVLVVPNINESHPSTSNVAPALDAAETGH	yes
40699	D000-D180	4.765	Rhinovirus A	B9V497_9ENTO	AIFQGIDLHTPPPPAITDLLRSVRTPEVVK	no
40699	D000-D180	4.765	Rhinovirus A	A0A1R7SYM7_9ENTO	QNPIENYVDQVLNEVLVVPNIKESHPSTSN	yes
40699	D000-D180	4.765	Rhinovirus A	B9V4A3_9ENTO	TAGYNLTHPGEGGRDVSLSNRADLSKQPSD	no
40699	D000-D180	4.765	Rhinovirus A	Q67IP9_9ENTO	DEVLNEVLVVPNIKESHPTTSNSAPALDAA	yes
40699	D000-D180	4.765	Rhinovirus A	B9V471_9ENTO	PPAIIDLLRSVRNPDVIKYCEENKWMIPSD	no
40699	D000-D180	4.765	Rhinovirus A	Q6ST90_9ENTO	DTNLHLQSGPITQNPVENYVDEILNEVLVV	no
40699	D000-D180	4.765	Rhinovirus A	NA	VEPTRVSQLLDAIAPPPPAGLSIPGQFIAS	no
40699	D000-D180	4.765	Rhinovirus A	NA	ADEQGITDYIHTLGEAFGAGFVDNIKDQIQ	no
40699	D000-D180	4.765	Rhinovirus A	POLG_HRV1B	AGYNLTHPGEAGRVVGQQRDANLRQPSDDS	no
40699	D000-D180	4.765	Rhinovirus A	A0A2H4Z605_9ENTO	AIFQGPISLNGPPPPAIADLLQSVRTPEVI	no
40699	D000-D180	4.765	Rhinovirus A	A0A1R7SYB0_9ENTO	RMARDTNLHMQKGIIAQNPIENYVDEVLNE	no
40699	D000-D180	4.765	Rhinovirus A	A0A0F6YEK3_HRV1B	EEDKRRRRVVDVMSAIFQGPISLDAPPPPA	no
40699	D000-D180	4.765	Rhinovirus A	G5DC73_9ENTO	GDVNVGYNFTHPGEEGREVKNTTREHLQQQ	no
40699	D000-D180	4.765	Rhinovirus A	Q6STB8_9ENTO	EEYIDGVLNEVLVVPNIKESHSSTSNSAPA	yes
40699	D000-D180	4.765	Rhinovirus A	A0A1R7SY99_9ENTO	AILNEVLVVPNIPASNTQTSNAAPALDAAE	yes
40699	D000-D180	4.765	Rhinovirus A	Q6STD0_9ENTO	TILNEVLVVPNINESHPSTSNAAPALDAAE	yes
40699	D000-D180	4.765	Rhinovirus A	A7KC09_9ENTO	EHQLASAHKGNVTTGYNYTHPGESGRDVSV	no
40699	D000-D180	4.765	Rhinovirus A	F6M9Y7_9ENTO	PEHQLASAIGGNVTAGYKYTHPGERGRVIN	no
40699	D000-D180	4.765	Rhinovirus A	A5GZE5_9ENTO	NFTHPGETGREVKSDRSMNLNLQPTEEYWL	no
40699	D000-D180	4.765	Rhinovirus A	POLG_HRV1A	FIPPMADLPDKGKPFDSRFILCSTNHSLLA	no
40699	D000-D180	4.765	Rhinovirus A	A5GZG0_9ENTO	YNLTHPGEQGRDVSVTGRQNATKQPSDDNW	no
40699	D000-D180	4.765	Rhinovirus A	H9EHM3_9ENTO	AIFQGPISLDGPPPAAISDLLRSVRTPEVI	no
40699	D000-D180	4.765	Rhinovirus A	G5CZJ9_9ENTO	THPGEAGRDVGITVREHPNKQPSDDNWLNF	no
40699	D000-D180	4.765	Rhinovirus A	Q6STC1_9ENTO	RDTNLHLQSGIITQNPVENYIEEVLNEVLV	no
40699	D000-D180	4.765	Rhinovirus A	B9V464_9ENTO	YNLTHPGEKGRTIGIPDRLHPSKQPSDDNW	no
40699	D000-D180	4.765	Rhinovirus A	B9V488_9ENTO	LTHPGEGGRTVDQTNRENQSKQPSDDSWLN	no
40699	D000-D180	4.765	Rhinovirus A	F6M9Y9_9ENTO	AEEQGITDYVHMLGEAFGLGFVDSVKDQIN	no
40699	D000-D180	4.765	Rhinovirus A	B9V447_9ENTO	THPGELGREVGNRRNPHDNLPSDDNWLNFD	no
40699	D000-D180	4.765	Rhinovirus A	A0A1P7ZFU1_9ENTO	ARDTDMHVQSEAIVQNPVENYVDQVLNEVL	no
40699	D000-D180	4.765	Rhinovirus A	Q6SI66_9ENTO	LRMARDTDMHIHNEIITQNPVENYVDEVLN	no
40699	D000-D180	4.765	Rhinovirus A	B9V443_9ENTO	NYTHPGEIGRDVGKENREQANNQPSDDNWL	no
40699	D000-D180	4.765	Rhinovirus A	G8IJE5_9ENTO	YTHPGEKGRDVGKLNRESNQRQPSDDNWLN	no
40699	D000-D180	4.765	Rhinovirus A	A0A2Z2GWP4_9ENTO	DTNLHLQSGPIEQNPVEHYIDEVLNEVLVV	no
40699	D000-D180	4.765	Rhinovirus A	A0A140GBR7_9ENTO	RQNVGTHSTQNVVSNGSSLNYFNINYFKDA	no
40699	D000-D180	4.765	Rhinovirus A	G4XDS0_9ENTO	DSDIYSLPPAPKYFDGYDQQTVVIMDDIMQ	no
40699	D000-D180	4.765	Rhinovirus A	Q6STA2_9ENTO	IITQNPVESYIDGVLNEVLVVPNIRESQPT	yes
40699	D000-D180	4.765	Rhinovirus A	B9V438_9ENTO	YKYTHPGEKGRDVGKTGRERNDRQPSDDNW	no
40699	D000-D180	4.765	Rhinovirus A	A0A1R7SYD9_9ENTO	EDYVDGILNEVLVVPNIKESQATTSNSAPA	yes
40699	D000-D180	4.765	Rhinovirus A	F6M9Y2_9ENTO	YNFTHPGENGRNVGQLRTEYLDKQPSDDNW	no
40699	D000-D180	4.765	Rhinovirus A	Q6STD3_9ENTO	EVLNEVLVVPNISESSSTTSNSAPALDAAE	yes
40699	D000-D180	4.765	Rhinovirus A	H9EHM6_9ENTO	EHQLASATKGNVTAGYNYTHPGEMGRDVGK	no
40699	D000-D180	4.765	Rhinovirus A	B9V463_9ENTO	GIDLQSPPPPAITDLLRSVRTPEIIKYCQG	no
40699	D000-D180	4.765	Rhinovirus A	A5GZF0_9ENTO	VAAGYNYTHPGERGRVINVTTREQNDKQPS	no
40699	D000-D180	4.765	Rhinovirus A	Q7T7P5_9ENTO	HQLASAGKGNVTAGYNYTHPGEAGRDVGQT	no
40699	D000-D180	4.765	Rhinovirus A	A0A1P7ZFN1_9ENTO	KDFCLRMARDTNLHKQSGVIAQNPVERYVD	no
40699	D000-D180	4.765	Rhinovirus A	F6M9Z0_9ENTO	AGYNYTHPGERGRVINVAMREQNDKQPSDD	no
40699	D000-D180	4.765	Rhinovirus A	A0A1R7SYA9_9ENTO	KDFCLRLARDTNLHMQDGVLTQNPVENYID	no
40699	D000-D180	4.765	Rhinovirus A	A0A1R7SY88_9ENTO	KYTEAILNEVLTVPNIQPSSGNTSNAAPVL	no
40699	D000-D180	4.765	Rhinovirus A	POLG_HRV8A	RDTNLHTQEGVLTQNPVENYIDSVLNEVLV	yes
40699	D000-D180	4.765	Rhinovirus A	A0A2Z2GWP4_9ENTO	IASALHGDVNVGYKYTHPGEGGREVKSDRN	no
40699	D000-D180	4.765	Rhinovirus A	NA	PHSEKINPVVLVENLVEDIYNEVPNQTIPV	no
40699	D000-D180	4.765	Rhinovirus A	A0A1R7SYH8_9ENTO	DTNLHKQIGAITQNPVEQYIDGVLNEVLVV	no
40699	D000-D180	4.765	Rhinovirus A	Q6ST86_9ENTO	EAILNEVLVVPNISASNGHTSNSAPTLDAA	yes
40699	D000-D180	4.765	Rhinovirus A	W5QK00_9ENTO	ASATTGNARAGYNLTHPGETGRNVDSTTRD	no
40699	D000-D180	4.765	Rhinovirus A	A0A1L7B8Z0_9ENTO	YTHPGERGREVGGDRIAHANLPSDDNWLNF	no
40699	D000-D180	4.765	Rhinovirus A	G8IJG1_9ENTO	NHTHPGESGRRIGGYENVTRNRQPSDENWL	no
40699	D000-D180	4.765	Rhinovirus A	Q6SI64_9ENTO	MARDTDMHIQDDAITQNPVENYVEEVLNEV	no
40699	D000-D180	4.765	Rhinovirus A	A0A1L7B8X4_9ENTO	LANENRTKADAGYNFTHPGEIGREVGNPRN	no
40699	D000-D180	4.765	Rhinovirus A	G4XDS0_9ENTO	YVDEVLNEVFVVPNINKSNGQSSNAAPALD	no
40699	D000-D180	4.765	Rhinovirus A	G8IJG1_9ENTO	IPPMADLPDKGKPFSSDFVLASTNHTLLHP	no
40699	D000-D180	4.765	Rhinovirus A	POLG_HRV16	AGYKYTHPGEAGREVGTQVENEKQPSDDNW	no
40699	D000-D180	4.765	Rhinovirus A	G8IJE5_9ENTO	PSVFFDVFEGSKEPAVLTEKDPRLTTDFNQ	no
40699	D000-D180	4.765	Rhinovirus A	G9K138_9ENTO	YKLTHPGETGRDVSLSRTENRDKQPSDDNW	no
40699	D000-D180	4.765	Rhinovirus A	A0A0S2KWN5_9ENTO	FTHPGETGRDVGKTERVYQNKQPSDDNWLN	no
40699	D000-D180	4.765	Rhinovirus A	A5GZF8_9ENTO	YNYTHPGERGRDVGQERESTSYQPSDDNWL	no
40699	D000-D180	4.765	Rhinovirus A	A0A2H4WPL4_9ENTO	NVGTHSTQNSVSNGSSLNYFNINYFKDAAS	no
40699	D000-D180	4.765	Rhinovirus A	B9V442_9ENTO	THPGEQGRDVGITRVEDLLKQPSDDSWLNF	no
40699	D000-D180	4.765	Rhinovirus A	B9V466_9ENTO	YTHPGERGRQVGDPRENITAAHPSDDNWLN	no
40699	D000-D180	4.765	Rhinovirus A	D2IW01_9ENTO	YKHTHPGETGRTLNDRANNNSQQPTDESWL	no
40699	D000-D180	4.765	Rhinovirus A	F6M9Z0_9ENTO	HQLASATHGNVAAGYNYTHPGERGRVINVA	no
40699	D000-D180	4.765	Rhinovirus A	A0A291HVD4_9ENTO	VPEHQLASANYGNVTAGYNYTHPGEAGRDV	no
40699	D000-D180	4.765	Rhinovirus A	A0A1R7SYI0_9ENTO	DTNLHKQSGPITQNPVENYIDQVLNEVLVV	no
40699	D000-D180	4.765	Rhinovirus A	A0A1R7SYP8_9ENTO	RMARDTDMHVQNVPIEQNPVEKYVDEVLNE	no
40699	D000-D180	4.765	Rhinovirus A	H9C6N3_9ENTO	DMHVQNVPITQNPVEKYVDEVLNEVLIVPN	no
40699	D000-D180	4.765	Rhinovirus A	G5CZJ5_9ENTO	MIPEHQLASAERGNVTAGYKLTHPGEAGRD	no
40699	D000-D180	4.765	Rhinovirus A	G5CZJ5_9ENTO	EEDKHRRNVVDVMTAIFQGPISMNNPPPPA	no
40699	D000-D180	4.765	Rhinovirus A	A0A0F6VY55_HRV1B	EHQLASAKNGSVTAGYDLTHPGEAGRVVGQ	no
40699	D000-D180	4.765	Rhinovirus A	C6EN20_9ENTO	ITNESDIYSLPPDPKYFDGYDQQSVVIMDD	no
40699	D000-D180	4.765	Rhinovirus A	B9V462_9ENTO	AGYRLTHPGEAGRDVSLSRSENTEKQPSDD	no
40699	D000-D180	4.765	Rhinovirus A	A0A1R7SYP5_9ENTO	DTDMHVQNVPITQNPVERYVDDVLNEVLVV	no
40699	D000-D180	4.765	Rhinovirus A	B9V477_9ENTO	VLSPYDNRLNVDLEDSIFSKYKGNTSLEVT	no
40699	D000-D180	4.765	Rhinovirus A	POLG_HRV8A	EHQLASATSGNVSVGYNHTHPGEQGREVVP	no
40699	D000-D180	4.765	Rhinovirus A	Q6ST95_9ENTO	GVIEQNPVEKYTEAVLNEVLVVPNIPASNT	yes
40699	D000-D180	4.765	Rhinovirus A	H9EHM6_9ENTO	RNVVDVMSAIFQGPISMNTPPPPAITDLLQ	no
40699	D000-D180	4.765	Rhinovirus A	A0A1R7SYP2_9ENTO	TQNPVENYVNDVLNEVLVVPNIQESHPTTS	yes
40699	D000-D180	4.765	Rhinovirus A	Q6STC7_9ENTO	TQNPVEKYIDGVLNEVLVVPNTNESHPSTS	yes
40699	D000-D180	4.765	Rhinovirus A	G5DC75_9ENTO	THPGEKGREVGSPRETHPNHPSDDSWLNFD	no
40699	D000-D180	4.765	Rhinovirus A	Q6ST85_9ENTO	NEVLVVPNINESHPTTSNSAPVLDAAETGH	yes
40699	D000-D180	4.765	Rhinovirus A	B9V484_9ENTO	THPGELGRIVGQTRAEINNKQPSDDNWLNF	no
40699	D000-D180	4.765	Rhinovirus A	G8IJE2_9ENTO	IFQGPIDMRNPPPPAITDLLQAVRTPEVIK	no
40699	D000-D180	4.765	Rhinovirus A	G8IJG3_9ENTO	YNHTHPGEKGRRIGGFVDNESRQPSDENWL	no
40699	D000-D180	4.765	Rhinovirus A	A0A1R7SYB2_9ENTO	RMARDTNLHMQRGVIEQNPVENFVDEVLNE	no
40699	D000-D180	4.765	Rhinovirus A	B9V4A4_9ENTO	TKLQPSIFFDVFPGDKEPAVLSKHDPRLET	no
40699	D000-D180	2.036	Rubella virus	POLS_RUBVO	LQPRADMAAPPTLPQPPRAHGQHYGHHHHQ	yes
40699	D000-D180	2.036	Rubella virus	P07566.1	AVGTARAGLQPRADMAAPPTLPQPPCAHGQ	yes
40699	D000-D180	2.036	Rubella virus	POLS_RUBVB	APRPELGPPTNPFQAAVARGLRPPLHDPDT	yes
40699	D000-D180	2.036	Rubella virus	C7G0C5_RUBV	GLQPRADMAAPLAPPQPPRAHGQHYGHHHH	yes
40699	D000-D180	2.036	Rubella virus	A0A290Y5D3_RUBV	RADMAAPPTPPQPPRAHGQHHGHHHHQLPF	yes
40699	D000-D180	2.036	Rubella virus	A0A222ZEL0_RUBV	LQPRADLAAPPAPPQVPRAHGKHYGHHHHQ	no
40699	D000-D180	2.036	Rubella virus	W5XLS2_RUBV	GLQPRADMAASPTLPQPPRAYGQHYGHHHH	yes
40699	D000-D180	2.036	Rubella virus	C7G0B6_RUBV	RAGLQPRADMAAPPVPPQPPRAHGQHYGHH	yes
40699	D000-D180	2.036	Rubella virus	A0A1B0YX01_RUBV	VAVGTARAGPQPRADMAAPPMPPQPPRAHG	yes
40699	D000-D180	2.036	Rubella virus	A0A1L2JWU7_RUBV	AGLQPRADMAAPPAPPQPPRAHGPHYGHHH	yes
40699	D000-D180	2.036	Rubella virus	Q4VDZ7_RUBV	RAGLQPRADIAAPPAPPQAPRGHGKHYGHH	no
40699	D180-D360	7.021	Human alphaherpesvirus 1	NA	AHGAVLQNYHSAPIWLYSGDGPPAPAPTGS	no
40699	D180-D360	7.021	Human alphaherpesvirus 1	Q703E2_HHV1	ASGKGPTYIRVADSELYADWSSDSEGERDQ	yes
40699	D180-D360	7.021	Human alphaherpesvirus 1	SCAF_HHV11	SGTPAPAPPGDGSYLWIPASHYNQLVAGHA	no
40699	D180-D360	7.021	Human alphaherpesvirus 1	ICP4_HHV11	NQSLRPLLAAAASAPDAADALAAAAASAAP	no
40699	D180-D360	7.021	Human alphaherpesvirus 1	A0A0F7GWK1_HHV1	LRPLLAAAPSAPDAADALAAAAAPAPPRDR	no
40699	D180-D360	7.021	Human alphaherpesvirus 1	A0A181ZHB1_HHV11	EAPRIGGRRAPRRLGGRFFLDMSAESTTGT	no
40699	D180-D360	7.021	Human alphaherpesvirus 1	NA	QDREGESDSSWDAYLESDAVRIYTPGKGSA	no
40699	D180-D360	7.021	Human alphaherpesvirus 1	F8RCC6_HHV1	ADAAGDRATARGREREAPLRGAYPDPTDRL	no
40699	D180-D360	7.021	Human alphaherpesvirus 1	ICP4_HHV11	VSPRQLALLASMVEEAVRTIPTPDPAASPP	no
40699	D180-D360	7.021	Human alphaherpesvirus 1	ICP27_HHV1E	ILDAARPAVRPSRPEDPGVPSTQTPRPTER	no
40699	D180-D360	7.021	Human alphaherpesvirus 1	A0A0E3XUW6_HHV2	GSYLWIPASHYNQLVAGHAAPQPQPHSAFG	no
40699	D180-D360	7.021	Human alphaherpesvirus 1	A0A2Z4HBQ5_HHV1	TRPAVASLSESRESLPSPWDPSDPTAPVLG	no
40699	D180-D360	7.021	Human alphaherpesvirus 1	NA	TSASSGATTIPSIQDAATPYSGTTSTGSAT	yes
40699	D180-D360	7.021	Human alphaherpesvirus 1	I6TBH5_HHV21	QQSPGHRVFPGSPGFRDHPENLGNPEYREL	no
40699	D180-D360	7.021	Human alphaherpesvirus 1	ICP27_HHV1E	MATDIDMLIDLGLDLSDSDLDEDPPEPAES	no
40699	D180-D360	7.021	Human alphaherpesvirus 1	TEG1_HHV1F	DDDARRKATHAASARERHAPYEDDESIYET	no
40699	D180-D360	7.021	Human alphaherpesvirus 1	LTP_HHV11	ESLPSPWDPADPTAPVLGRNPAEPTSSSPA	no
40699	D180-D360	7.021	Human alphaherpesvirus 1	NA	GNETFDVQAGTVKFNIKISNWDFCDGSAQD	no
40699	D180-D360	7.021	Human alphaherpesvirus 1	ICP22_HHV2	RLGGRFFLDMSAESTTGTETDASVSDDPDD	no
40699	D180-D360	7.021	Human alphaherpesvirus 1	L0N460_HHV1	PAPLANNRDPIVISDSPPASPHRPPRAPMP	no
40699	D180-D360	7.021	Human alphaherpesvirus 1	ICP27_HHV2H	SDEDMEDPHGEDGPEPILDAARPAVRPSRP	no
40699	D180-D360	7.021	Human alphaherpesvirus 1	I6TLV8_HHV21	DSAPYGALDMADFEFEQMFTDALGIDEYGG	no
40699	D180-D360	7.021	Human alphaherpesvirus 1	NA	GTRGPPSFLASGGWDYLPNEAEIYPSAPAA	no
40699	D180-D360	7.021	Human alphaherpesvirus 1	NA	TIPSIQDAATPYSASSGATTSGTTSTGSAT	yes
40699	D180-D360	7.021	Human alphaherpesvirus 1	ICP22_HHV2H	PSPVTLETPEPRGSLAVRLEDEFGEFDWTP	no
40699	D180-D360	7.021	Human alphaherpesvirus 1	NA	PSTQTRAPLPTEPAFPPAATGSQPEASNAE	no
40699	D180-D360	7.021	Human alphaherpesvirus 1	A0A0S1TKA3_HHV1	YLTADDDDARRDAAHAASARERHAPYEDDD	no
40699	D180-D360	7.021	Human alphaherpesvirus 1	SCAF_HHV11	HSAFGFPAAAGSVAYGPHGAGLSQHYPPHV	no
40699	D180-D360	7.021	Human alphaherpesvirus 1	A0A2Z2D2L3_HHV1	PHDSAPYGALDMADFEFEQMFTDALGIDEY	no
40699	D180-D360	7.021	Human alphaherpesvirus 1	A0A0Y0RB75_HHV2	SDPRRRAPRTNRNPGGPRPGAGWTDGPGAP	no
40699	D180-D360	7.021	Human alphaherpesvirus 1	ICP27_HHV2H	RQAPPPLMTLAIAPPPADPRAPAPERKAPA	no
40699	D180-D360	7.021	Human alphaherpesvirus 1	G9I274_HHV2	PSLGHPHTPPPEVTLAPAARNGDALPDPKP	no
40699	D180-D360	7.021	Human alphaherpesvirus 1	G8HBH2_HHV1	RKRRGSGQENPSPQSTRPPLAPAGAKRAAT	no
40699	D180-D360	7.021	Human alphaherpesvirus 1	A0A1D9CJZ6_HHV1	HRVFPGSPGFRDHPENLGNPEYRELPETPG	no
40699	D180-D360	7.021	Human alphaherpesvirus 1	NA	AAPASPYIEAENPLYDWGGSALFSPPGRTG	no
40699	D180-D360	7.021	Human alphaherpesvirus 1	G9I231_HHV2	HPRHLPDDDPIYDTVGGYDPEPAEDPVYST	no
40699	D180-D360	7.021	Human alphaherpesvirus 1	A0A290Y4M0_HHV2	PPASPHRPPAAPMPGSAPRPGPPASAAASG	no
40699	D180-D360	7.021	Human alphaherpesvirus 1	A0A0S1TK61_HHV1	PRDPRQPRSPREPRSPREPRTPRTPREPRT	no
40699	D180-D360	7.021	Human alphaherpesvirus 1	A0A2Z4HE12_HHV1	HRPAPGSPPGIPEYAEDPYAISYGGQLDRY	no
40699	D180-D360	7.021	Human alphaherpesvirus 1	A0A2Z2D6G9_HHV1	HPRHLPDDDPIYDTVGGYDPEPAEDPGYST	no
40699	D180-D360	7.021	Human alphaherpesvirus 1	NA	YRDLQGGYSIAYPDEAYEPIGPPSGPAPRH	no
40699	D180-D360	7.021	Human alphaherpesvirus 1	F8RCK2_HHV1	DTTISKPSEAVRPPTIPRTPRVPRESRVPR	no
40699	D180-D360	7.021	Human alphaherpesvirus 1	M9TM01_HHV2	LAEDVEKDKPNRPVVPSPDPNNSPARPETS	yes
40699	D180-D360	7.021	Human alphaherpesvirus 1	G9I231_HHV2	EPIYDEVADDQTDVLYAKIQHPRHLPDDDP	no
40699	D180-D360	7.021	Human alphaherpesvirus 1	L0N6N2_HHV1	QPRSPREPRPPREPRTPRTPREPRTARGSV	no
40699	D180-D360	7.021	Human alphaherpesvirus 1	NA	GVAGAILGMNNPTAPPHYPTAADQISPIHW	no
40699	D180-D360	7.021	Human alphaherpesvirus 1	G8HBH2_HHV1	PIVISDSPPASPHRPPAAPMPGSAPRPGPP	no
40699	D180-D360	7.021	Human alphaherpesvirus 1	RNB_HHV1M	MSQTQPPAPVGPGDPDVYLKGVPSAGMHPR	no
40699	D180-D360	7.021	Human alphaherpesvirus 1	G8HBH2_HHV1	TRPPLAPAGAKRAATHPPSDSGPGGRGQGG	no
40699	D180-D360	4.424	Human mastadenovirus D	T1UHS5_9ADEN	RRRRIARRHRSTPAMRAARALLRRARRTGR	no
40699	D180-D360	4.424	Human mastadenovirus D	B6DUA0_9ADEN	SREEELISLPLDESNPTPSLKPVTLQQVLP	no
40699	D180-D360	4.424	Human mastadenovirus D	Q2KSB3_9ADEN	RIIAPLATGVMKPATLDLPPPPAPAPPKAA	no
40699	D180-D360	4.424	Human mastadenovirus D	A0A0K0PX52_9ADEN	SRRRRIARRHRSTPAMRAARALLRRARRTG	no
40699	D180-D360	4.424	Human mastadenovirus D	CORE5_ADE05	RAGEFAYGKRSREEELISLPLDESNPTPSL	no
40699	D180-D360	4.424	Human mastadenovirus D	I3W9A5_9ADEN	IAPLATGVMKPATLDLPPPPTPAPPKAAPV	no
40699	D180-D360	4.424	Human mastadenovirus D	A0A1L3MY46_9ADEN	MKPATLDLPPPPAPAPPKAAPAVVQAPPVA	no
40699	D180-D360	4.424	Human mastadenovirus D	B6DUA0_9ADEN	KRSYDEVYGDDDILDQAAERAGEFAYGKRS	no
40699	D180-D360	4.424	Human mastadenovirus D	Q67732_ADE35	MTDHHLDLEMDGQASEQRILQLRVRQQQER	no
40699	D180-D360	4.424	Human mastadenovirus D	A0A0B5EC82_9ADEN	RSYDEVYGDDDILDQAAERAGEFAYGKRSR	no
40699	D180-D360	4.424	Human mastadenovirus D	M0QVH5_9ADEN	LLRRARRTGRRAMMRAARRAATAPTPAGRT	no
40699	D180-D360	4.424	Human mastadenovirus D	B9A5F5_ADE08	PSYEEALKAGMPTTRIIAPMATGVMKPAAL	no
40699	D180-D360	4.424	Human mastadenovirus D	M0QV16_9ADEN	ARRAATAPPAGRTRRRAAAAAAAAISNMTR	no
40699	D180-D360	4.424	Human mastadenovirus D	CORE5_ADE05	PTPSLKPVTLQQVLPQAVLLPSRGVKREGE	no
40699	D180-D360	4.424	Human mastadenovirus D	B6DUA0_9ADEN	QIPTDMDVDKKPSTSIEVQTDPWLPASTAT	no
40699	D180-D360	4.424	Human mastadenovirus D	G1FBX4_9ADEN	IEVQTDPWLPATSTATASTSTMATEPPRRR	no
40699	D180-D360	4.424	Human mastadenovirus D	A0A2Z5WHZ1_ADE08	LPLDESNPTPSLKPVTLQQMLPQAVLLPSR	no
40699	D180-D360	4.424	Human mastadenovirus D	A0A0B5E459_9ADEN	IPTDMDVDKKPSTSIEVQTDPWLPASTATV	no
40699	D180-D360	4.424	Human mastadenovirus D	B6DUA0_9ADEN	PEVKVRPIKQVAPGLGVQTVDIQIPTDMDV	no
40699	D180-D360	4.424	Human mastadenovirus D	CORE5_ADE05	VFTPGERSSVRSKRSYDEVYGDDDILDQAA	no
40699	D180-D360	4.424	Human mastadenovirus D	M0QVH5_9ADEN	APTPAGRTRRRAAAAAAAAISSMTRPRRGN	no
40699	D180-D360	4.424	Human mastadenovirus D	B6DU99_9ADEN	VRTTVDDVIDSVVADARNYTPAPSTVDAVI	no
40699	D180-D360	4.424	Human mastadenovirus D	A0A0K0PXG3_9ADEN	PWGAYKRGRTSTAVRTTVDDVIDSVVADAR	no
40699	D180-D360	2.859	Norwalk virus	NA	NERLSLPPVSFATNTADPQPVTTLDPLGSI	no
40699	D180-D360	2.859	Norwalk virus	NA	ISGLPDLTTVPQPDATNTAFSVPPLSLREN	no
40699	D180-D360	2.859	Norwalk virus	Q2HYD4_9CALI	GALPGRTNPRAPAPTRGSPSIPSNASTATS	no
40699	D180-D360	2.859	Norwalk virus	Q68103_9CALI	VKDGVSGLPDLSTVRQPPENNTAFSVPPLN	no
40699	D180-D360	2.859	Norwalk virus	A0A2U7PM91_9CALI	HDTAYSVPPLDQREKADAKEPLTGSIIEMW	no
40699	D180-D360	2.859	Norwalk virus	A0A2U9GLL1_9CALI	AFSVPPLSQRENKDAKEPLTGTILEMWDGE	no
40699	D180-D360	2.859	Norwalk virus	A0A2U7QDU6_9CALI	TISGVPTVSTVDTSPLHDTAYSVPPLDQRE	no
40699	D180-D360	2.859	Norwalk virus	A0A0S2T0N5_9CALI	AYSVPPLSQREVGEAKEPLPGSILEMWDGE	no
40699	D180-D360	2.859	Norwalk virus	A0A2U9GM98_9CALI	GLPELSTVTQLEENSTAFSVPPLSQRENRD	no
40699	D180-D360	2.859	Norwalk virus	A0A2Z5WAN5_9CALI	TAFSVPPLSLRENREAKEPLTGAILEMWDG	no
40699	D180-D360	2.859	Norwalk virus	B8Y9T7_9CALI	DGVSGLPELSTVRQPEETNTAFSVPPLNQR	no
40699	D180-D360	2.859	Norwalk virus	G8CV36_9CALI	LDYVEMDETKDTAYAVPPLNLREHQPAPEP	no
40699	D180-D360	2.859	Norwalk virus	A0A2D1BSN8_9CALI	VVSYSVKDGVSGLPDLSTVRQPEESNTAFS	no
40699	D180-D360	2.859	Norwalk virus	A0A2Z5WB42_9CALI	PELTTVGQPPEANTAFSVPPLSQRENRDAK	no
40699	D180-D360	2.859	Norwalk virus	D9U2H8_9CALI	GVSGLPELSTVTQLEESSTAFSVPPLSQRE	no
40699	D180-D360	2.859	Norwalk virus	A0A2U9GMI8_9CALI	YSVKNGVSGLPDLSTVRQPEESNTAFSVPP	no
40699	D180-D360	2.859	Norwalk virus	A0A2D1BG42_9CALI	EDEIVVSYSVKDGISGLPDLSTVRQPEESN	no
40699	D180-D360	2.859	Norwalk virus	L7XD19_9CALI	GLPDLTTVQNEHENTPYTVPPLSEREHRPA	no
40699	D180-D360	2.859	Norwalk virus	K7WIM5_9CALI	ANLVPEVNYEVMALEPVVGAAIAAPVAGQQ	no
40699	D180-D360	2.859	Norwalk virus	A0A193PSS6_9CALI	PDLTTVPQPDAINTAFSVPPLSLRENREAK	no
40699	D180-D360	5.913	Rhinovirus B	G9K145_9ENTO	YPYVSLGIRKRDILNRDTQDVTKMEHYLDK	no
40699	D180-D360	5.913	Rhinovirus B	A0A1P7ZEJ0_9ENTO	EALTEGLGEELEEVIVDKAKQTIASVSSNS	no
40699	D180-D360	5.913	Rhinovirus B	Q7T5X1_9ENTO	GLGQELEEVIVDKAKQTIASVVSNSKHTQK	no
40699	D180-D360	5.913	Rhinovirus B	NA	TISQTDALTEGLGDELEEVIVEKTKQTLAS	no
40699	D180-D360	5.913	Rhinovirus B	A0A1P7ZE75_9ENTO	NDELEEVIVDKTRQTLASIASGPKHTQSVP	no
40699	D180-D360	5.913	Rhinovirus B	Q7T5Y0_9ENTO	DVLEEVIVDKAKQTIASINSNSKYTQQVPT	no
40699	D180-D360	5.913	Rhinovirus B	A0A291B353_9ENTO	KFTEPVKDLMLKGAPALNSPNVEACGYSDR	no
40699	D180-D360	5.913	Rhinovirus B	Q67IR1_9ENTO	EALTEGFEGELEEVVIDKMKQVTASTQSGS	no
40699	D180-D360	5.913	Rhinovirus B	A0A0N9HF82_9ENTO	TISQTEALTEGLGDELEEVIVEKTKQTLAS	no
40699	D180-D360	5.913	Rhinovirus B	Q6ST58_9ENTO	RLMKDTQTISQTSALTEGLNDELEEVIVEK	no
40699	D180-D360	5.913	Rhinovirus B	Q6ST59_9ENTO	DTQTISQTTALTEGLNDELEEVIVEKTRQT	no
40699	D180-D360	5.913	Rhinovirus B	Q7T5Y1_9ENTO	ELEEVIVEKTRQTLASVASGPKHTQSVPIL	no
40699	D180-D360	5.913	Rhinovirus B	A0A1P7ZE49_9ENTO	EELEEVVVDKMKQITASSQSGSKHTQKVPA	no
40699	D180-D360	5.913	Rhinovirus B	A0A1L7B8X9_9ENTO	DSEEVRQYCREKKWLIPEVPTNIDRAVNQA	yes
40699	D180-D360	5.913	Rhinovirus B	S4UDN8_9ENTO	TEGLGDELEEVIVEKTKQTLASISSGPKHT	no
40699	D180-D360	5.913	Rhinovirus B	A0A1P7ZEH0_9ENTO	LNDELEEVIVEKTKQTLASITSGPKHTQSV	no
40699	D180-D360	5.913	Rhinovirus B	POLG_HRV3	KDTQTISQTDALTEGLSDELEEVIVEKTKQ	no
40699	D180-D360	5.913	Rhinovirus B	A0A1P7ZE45_9ENTO	EALTEGFGDELEEVVIDKMKQITASSQSGP	no
40699	D180-D360	5.913	Rhinovirus B	Q67IR3_9ENTO	TISQTEALTEGLGEELEEVVIDKMKQVTAS	no
40699	D180-D360	5.913	Rhinovirus B	A0A1B1GHW1_9ENTO	ADIRALDMFRAEYQGISDYILNLGKAFGTG	no
40699	D180-D360	5.913	Rhinovirus B	Q6ST60_9ENTO	PKYTQSVPTLTANETGATMPTLPSDNVETR	no
40699	D180-D360	5.913	Rhinovirus B	Q6ST63_9ENTO	QTEALTEGFGEELEEVVVDKMRQITASSQS	no
40699	D180-D360	5.913	Rhinovirus B	Q6ST51_9ENTO	RLMKDTQSIYQDTALTEGLEEDLVEVIVDK	no
40699	D180-D360	5.913	Rhinovirus B	Q6JKS5_9ENTO	SAGQSFSMDPSKFTEPVKDLMLKGAPALNS	yes
40699	D180-D360	5.913	Rhinovirus B	A0A1P7ZEE9_9ENTO	EALTEGLGSELEEVIVEKTKQTMASIASGP	no
40699	D180-D360	5.913	Rhinovirus B	M1GAL8_9ENTO	DLPLVTYIKDELRSKDKVRLGKSRLIEASS	no
40699	D180-D360	5.913	Rhinovirus B	Q67IQ6_9ENTO	DKTQQTLASVKSGSKHTQKVPSLTANETGA	no
40699	D180-D360	5.913	Rhinovirus B	Q67IR3_9ENTO	KVPALSASETGATLSTNPSDSGETRTTYMH	no
40699	D180-D360	5.913	Rhinovirus B	M9R767_9ENTO	YKDAASSSSAGQSFSMDPSKFTEPVKDLML	yes
40699	D360-D540	3.18	Hepatovirus A	D6PZT6_9PICO	KQRLKYAQEELSNEVLPPPRKVKGVFSQAK	yes
40699	D360-D540	3.18	Hepatovirus A	A0A345I2L8_9PICO	GKQRLKYAQEELSSEVLPPPRKMKGLFSQA	yes
40699	D360-D540	3.18	Hepatovirus A	E2DHS6_9PICO	RLKYAQEELLNEVLPPPRKMKGLFSQAKIS	yes
40699	D360-D540	3.18	Hepatovirus A	A0A0U1XZA5_9PICO	LEVGKQRLRYAQEELSNEVLPPPRKMKGVF	yes
40699	D360-D540	3.18	Hepatovirus A	H9DV97_9PICO	GKQRLKYAQEKLSNEVLPPPKKMKGLFSQA	yes
40699	D360-D540	3.18	Hepatovirus A	H9DV77_9PICO	SHIECRKPYKELRLDVGKQRLKYAQEELSN	yes
40699	D360-D540	3.18	Hepatovirus A	POLG_HAVS2	KQRLKYAMEELSNEILPPPRKVKGLFSQAK	no
40699	D360-D540	3.18	Hepatovirus A	A0A140GJS6_9PICO	RWEVGKQRLKYAQEELSNEVLLPPRKMKGV	yes
40699	D360-D540	7.488	Human betaherpesvirus 5	A0A161C5X6_HCMV	GWGRRYEPAPSLHPSYPVPPPPSPAYYRRR	no
40699	D360-D540	7.488	Human betaherpesvirus 5	F5HAB2_HCMV	AAPPRPVCEIKPYVVNPVVATAAAASNSSS	no
40699	D360-D540	7.488	Human betaherpesvirus 5	NA	STPRAAVTQTASQNAADEVWALRDQTAESP	no
40699	D360-D540	7.488	Human betaherpesvirus 5	A0A0G2ULI0_HCMV	PVPPPPSPAYYRRRDSPGGMDEPPSGWERY	no
40699	D360-D540	7.488	Human betaherpesvirus 5	VIE3_HCMVT	SSPSTGSGTPRVTSPTHPLSQMNHPPLPDP	yes
40699	D360-D540	7.488	Human betaherpesvirus 5	NA	PSLKPTLGGKAVVGRPPSVPVSGSAPGRLS	yes
40699	D360-D540	7.488	Human betaherpesvirus 5	VIE1_HCMVT	TFLQTMLRKEVNSQLSLGDPLFPELAEESL	yes
40699	D360-D540	7.488	Human betaherpesvirus 5	A0A0G2TXV9_HCMV	VPLGATSTAGTGASAAATATPAHGVHRVEP	no
40699	D360-D540	7.488	Human betaherpesvirus 5	LTP_HCMVT	DPGSSSVTRVPEKPFKGQELAGRITPPPVD	no
40699	D360-D540	7.488	Human betaherpesvirus 5	D2K4W3_HCMV	HSPDVPREAVMSPNMVTIPPPQIPFVGSAR	no
40699	D360-D540	7.488	Human betaherpesvirus 5	B8YE91_HCMVA	TKDTSLQAPPSYEESVYNSGRKGPGPPSSD	yes
40699	D360-D540	7.488	Human betaherpesvirus 5	A0A0G2UKL5_HCMV	GYPPNRQDPRFTDTLVDITDTETSAKPPVT	yes
40699	D360-D540	7.488	Human betaherpesvirus 5	A0A0G2U369_HCMV	GSAGMGGAKTPSDAVQNILQKIEKIKKTEE	yes
40699	D360-D540	7.488	Human betaherpesvirus 5	A0A0R5E825_HCMV	SAYMLEAGAAATVAPPTPPAVVQGESGVRE	no
40699	D360-D540	7.488	Human betaherpesvirus 5	A0A0G2TK23_HCMV	GTSATHSHHSSHTTSAAHSRSGSVSQRVTS	yes
40699	D360-D540	7.488	Human betaherpesvirus 5	A8T7I5_HCMV	DTSIYLSPPPVPPVQVVAKRLPRPDTPRTP	yes
40699	D360-D540	7.488	Human betaherpesvirus 5	NA	VKYQALATASGEEVAALSHHDSLESRRLRE	yes
40699	D360-D540	7.488	Human betaherpesvirus 5	A0A0G2UKL5_HCMV	ASSARQPSASASVLSPTEDDVVSPATSPLS	no
40699	D360-D540	7.488	Human betaherpesvirus 5	A0A0G2U686_HCMV	SVSNAPPVASPSILKPGASAALQSRRSTGT	yes
40699	D360-D540	7.488	Human betaherpesvirus 5	NA	GNETFDVQAGTVKFNIKISNWDFCDGSAQD	no
40699	D360-D540	7.488	Human betaherpesvirus 5	D6NSA0_HCMV	PDTPRTPGQKKISQRPSTPGTKKPAAPLPF	no
40699	D360-D540	7.488	Human betaherpesvirus 5	NA	APTPTFAGTQTPVNGNSPWAPTAPLPGDMN	yes
40699	D360-D540	7.488	Human betaherpesvirus 5	A0A0G2ULI0_HCMV	LKRDLFAARQSSTLLSAALPAAASSSPTTT	no
40699	D360-D540	7.488	Human betaherpesvirus 5	A0A140GXA8_HCMV	LKLRILQEIASKTGDYYKFFTFPSHQKLYN	no
40699	D360-D540	7.488	Human betaherpesvirus 5	A0A2H4GQK7_HCMV	HSLSQMNHPPLPDPLGRPDEDSSSSSSSSC	yes
40699	D360-D540	7.488	Human betaherpesvirus 5	A0A0R5E4E5_HCMV	ILDLMRYSPDVPREAVMSPTMVTIPPPQIP	no
40699	D360-D540	7.488	Human betaherpesvirus 5	A0A0G2UKL5_HCMV	ETSAKPPVTTAYKFEQPTLTFGAGVNVPAG	yes
40699	D360-D540	7.488	Human betaherpesvirus 5	A0A126NDS8_HCMV	ELVTTERKTPRVTGGGAMTGASTSAGRKRK	yes
40699	D360-D540	7.488	Human betaherpesvirus 5	A8T7I5_HCMV	PSKHHHHQQSSIMQETDDLDEEDTSIYLSP	yes
40699	D360-D540	7.488	Human betaherpesvirus 5	A0A0G2UKL5_HCMV	QTASRDAADEVWALRDQTAESPVEDSEEED	no
40699	D360-D540	7.488	Human betaherpesvirus 5	F5HAB2_HCMV	QHSSDSANGLLRDPRLMNRQKERRPPPSSE	yes
40699	D360-D540	7.488	Human betaherpesvirus 5	NA	ATSTTPMRFPNYALHPNKLAWARERPWNAP	no
40699	D360-D540	7.488	Human betaherpesvirus 5	Q8AYZ3_HCMV	ARSQRAPFRPRIWHPTVLKKLKQLKLEILR	no
40699	D360-D540	7.488	Human betaherpesvirus 5	A0A0G2TZI7_HCMV	SPPPAKSAPPSPVKGRGSRVGVPSLKPTLG	yes
40699	D360-D540	7.488	Human betaherpesvirus 5	A0A0R5E2E2_HCMV	ELQKDIQRRAKHTKRTHYDRKNAPMESGEE	no
40699	D360-D540	7.488	Human betaherpesvirus 5	A0A0G2TFY9_HCMV	TTTTVCTPTSELTSGGGETPTALLSGGAKV	no
40699	D360-D540	7.488	Human betaherpesvirus 5	A0A0G2UKL5_HCMV	ISPPSQTPEQSTPSRIRKAKLSSPMTTTST	yes
40699	D360-D540	7.488	Human betaherpesvirus 5	A0A0G2TTE3_HCMV	EPPSGWERYDGGHRSQSQKQHRHGGSGGHN	no
40699	D360-D540	7.488	Human betaherpesvirus 5	NA	PANWPRERAWALKNPHLAYNPFRMPTTSTA	yes
40699	D360-D540	7.488	Human betaherpesvirus 5	A0A159B1I4_HCMV	ALRNPHLAHNPFRMPTTSTAPQNTVSTTPR	no
40699	D360-D540	7.488	Human betaherpesvirus 5	A0A0G2U0U4_HCMV	DIQRRAKHTKRTHYDRKHAPMESGEEEFLL	no
40699	D360-D540	7.488	Human betaherpesvirus 5	F5HAB2_HCMV	GSGGTRDGPSAEEQQRRRQEQRHEERRKKS	no
40699	D360-D540	7.488	Human betaherpesvirus 5	A0A2H4GKZ7_HCMV	VDITDTETNVKPPVTTAYKFEQPTLTFGAG	yes
40699	D360-D540	7.488	Human betaherpesvirus 5	A0A0G2UKL5_HCMV	ILTPTPVNPSTAPAPAPTPTFAGTQTPVNG	yes
40699	D360-D540	7.488	Human betaherpesvirus 5	Q8AYZ3_HCMV	HPTVLKKLKQLKLEILRQLEPIPYIKYPQI	no
40699	D360-D540	7.488	Human betaherpesvirus 5	A1IKM1_HCMV	ASEALDPHAFHLLLNTYGRPIRLLRENTTQ	yes
40699	D360-D540	3.823	Rhinovirus A	W5QK04_9ENTO	EDKRRRNVIDVMTAIFQGPITMNSPPPPAI	no
40699	D360-D540	3.823	Rhinovirus A	G8IJH1_9ENTO	TKEPAVLSPYDNRLKVDLDEAIFSKYKGNT	no
40699	D360-D540	3.823	Rhinovirus A	A0A1L7B8Y8_9ENTO	APAVLSPKDPRLLVDLDDAIFSKYKGNKNV	no
40699	D360-D540	3.823	Rhinovirus A	H9EHM7_9ENTO	SVFHDVFPGSKEPAVLSGRDPRLEVNLDES	no
40699	D360-D540	3.823	Rhinovirus A	B9V471_9ENTO	PPAIIDLLRSVRNPDVIKYCEENKWMIPSD	no
40699	D360-D540	3.823	Rhinovirus A	POLG_HRV16	PPPAITDLLRSVRTPEVIKYCQDNKWIVPA	no
40699	D360-D540	3.823	Rhinovirus A	A0A1P7ZFG0_9ENTO	PNIQPSSGHTSNAAPALDAAETGHTSQVQP	yes
40699	D360-D540	3.823	Rhinovirus A	I2CMI3_9ENTO	VTVGYNHTHPGETGRVIGGFTNNNSRQPSD	no
40699	D360-D540	3.823	Rhinovirus A	G8IJE8_9ENTO	EDKRRRQVVDVMSAIFQGPITLEGPPPAAI	no
40699	D360-D540	3.823	Rhinovirus A	G5CZJ9_9ENTO	DVFPGSKEPAVLSEYDPRLKANFKEALFSK	no
40699	D360-D540	3.823	Rhinovirus A	A0A1L7B8W4_9ENTO	KEPAVLSSKDPRLEVDFEKALFSKYKGNEH	yes
40699	D360-D540	3.823	Rhinovirus A	I2CMJ0_9ENTO	VDLEEAIFSKYKGNEALEITQNMKVAAAHY	no
40699	D360-D540	3.823	Rhinovirus A	B9V441_9ENTO	LEVDLDESIFSKYKGNEPVEITQNMLTATA	no
40699	D360-D540	3.823	Rhinovirus A	B9V477_9ENTO	VLSPYDNRLNVDLEDSIFSKYKGNTSLEVT	no
40699	D360-D540	3.823	Rhinovirus A	W5QK04_9ENTO	YNFTHPGEPGREVGKPNRQHTSKQPSDDNW	no
40699	D360-D540	3.823	Rhinovirus A	Q6ST97_9ENTO	DTDMHVQNDAITQNPVEDYVEGVLNEVLVV	no
40699	D360-D540	3.823	Rhinovirus A	F6M9Y7_9ENTO	YTHPGERGRVINVASREDNEKQPSDDNWLN	no
40699	D360-D540	3.823	Rhinovirus A	B9V473_9ENTO	LSPKDPRLQVNLEEAIFSKYKGNEKIEITQ	no
40699	D360-D540	3.823	Rhinovirus A	B9V463_9ENTO	GIDLQSPPPPAITDLLRSVRTPEIIKYCQG	no
40699	D360-D540	3.823	Rhinovirus A	POLG_HRV8A	RDTNLHTQEGVLTQNPVENYIDSVLNEVLV	yes
40699	D360-D540	3.823	Rhinovirus A	B9V443_9ENTO	NYTHPGEIGRDVGKENREQANNQPSDDNWL	no
40699	D360-D540	3.823	Rhinovirus A	G5CZJ5_9ENTO	EEDKHRRNVVDVMTAIFQGPISMNNPPPPA	no
40699	D360-D540	3.823	Rhinovirus A	A0A1R7SYB0_9ENTO	RMARDTNLHMQKGIIAQNPIENYVDEVLNE	no
40699	D360-D540	3.823	Rhinovirus A	Q6STD3_9ENTO	EVLNEVLVVPNISESSSTTSNSAPALDAAE	yes
40699	D360-D540	3.823	Rhinovirus A	A0A1R7SY90_9ENTO	VVPNIQPSNGHTSNSAPALDAAETGHTNQV	no
40699	D360-D540	3.823	Rhinovirus A	G8IJG1_9ENTO	LSPYDNRLEVDLDEAIFSKYKGNTKTEITH	no
40699	D360-D540	3.823	Rhinovirus A	A0A1R7SYM7_9ENTO	QNPIENYVDQVLNEVLVVPNIKESHPSTSN	yes
40699	D360-D540	3.823	Rhinovirus A	A0A1R7SYB2_9ENTO	RMARDTNLHMQRGVIEQNPVENFVDEVLNE	no
40699	D360-D540	3.823	Rhinovirus A	G8IJG1_9ENTO	NHTHPGESGRRIGGYENVTRNRQPSDENWL	no
40699	D360-D540	3.823	Rhinovirus A	Q6ST88_9ENTO	MARDTDLHVQTTPITQNPVEEYVDQVLNEV	no
40699	D360-D540	3.823	Rhinovirus A	B9V466_9ENTO	YTHPGERGRQVGDPRENITAAHPSDDNWLN	no
40699	D360-D540	3.823	Rhinovirus A	A0A0F6YEK3_HRV1B	EEDKRRRRVVDVMSAIFQGPISLDAPPPPA	no
40699	D360-D540	3.823	Rhinovirus A	Q7T5X9_9ENTO	VLNEVLVVPNIKESHPTISNSAPALDAAET	yes
40699	D360-D540	3.823	Rhinovirus A	Q6STA1_9ENTO	DEVLNEVLVVPNINQSNPTTSNSAPVLDAA	yes
40699	D360-D540	3.823	Rhinovirus A	G5CZJ5_9ENTO	MIPEHQLASAERGNVTAGYKLTHPGEAGRD	no
40699	D360-D540	3.823	Rhinovirus A	Q7T634_9ENTO	NFVDEVLSEVLVVPNINSSHPTTSNSAPAL	no
40699	D360-D540	3.823	Rhinovirus A	A0A1R7SYP8_9ENTO	RMARDTDMHVQNVPIEQNPVEKYVDEVLNE	no
40699	D360-D540	3.823	Rhinovirus A	B9V473_9ENTO	YRHTHPGEQGRVIGTRENRNTNQPTDESWL	no
40699	D360-D540	3.823	Rhinovirus A	G4XDS0_9ENTO	VFHDVFPGVKEPAVLSKSDNRLETDFETAL	no
40699	D360-D540	3.823	Rhinovirus A	POLG_HRV8A	IQPSTSVSSHAAPALDAAETGHTSSVQPED	no
40699	D360-D540	3.823	Rhinovirus A	B9V475_9ENTO	YNFTHPGEQGREVGSTRESHLKHPSDDNWL	no
40699	D360-D540	3.823	Rhinovirus A	H9EHM6_9ENTO	RNVVDVMSAIFQGPISMNTPPPPAITDLLQ	no
40699	D360-D540	3.823	Rhinovirus A	A0A1L7B8Z1_9ENTO	AMVPEHQLASANTGNVTAGYNYTHPGESGR	no
40699	D360-D540	3.823	Rhinovirus A	A0A2Z2GWP4_9ENTO	DTNLHLQSGPIEQNPVEHYIDEVLNEVLVV	no
40699	D360-D540	3.823	Rhinovirus A	G8IQ72_9ENTO	SNSAPILDAAETGHTSGVQPEDTVETRYVQ	no
40699	D360-D540	3.823	Rhinovirus A	A0A1R7SYP0_9ENTO	DILNEVLEVPNIRESHPTSSNAAPALDAAE	no
40699	D360-D540	3.823	Rhinovirus A	A0A1C8Z4R0_9ENTO	PPAIADLLNAVRTPEVIKYCEENNWIVPAQ	no
40699	D360-D540	3.823	Rhinovirus A	Q7T7P5_9ENTO	HQLASAGKGNVTAGYNYTHPGEAGRDVGQT	no
40699	D360-D540	3.823	Rhinovirus A	H9EHM6_9ENTO	DTNLHKQTGTITQNPVEKYVDTVLNEVLVV	no
40699	D360-D540	3.823	Rhinovirus A	G5CZJ9_9ENTO	RRNVVDVMSAIFQGPISMNAPPPPAIADLL	no
40699	D360-D540	3.823	Rhinovirus A	G5CZJ9_9ENTO	THPGEAGRDVGITVREHPNKQPSDDNWLNF	no
40699	D360-D540	3.823	Rhinovirus A	Q6STD3_9ENTO	KPGTGDVAVSIVPRANVREIRNFGPSDMYV	no
40699	D360-D540	3.823	Rhinovirus A	A0A291HVD4_9ENTO	VPEHQLASANYGNVTAGYNYTHPGEAGRDV	no
40699	D360-D540	3.823	Rhinovirus A	POLG_HRV8A	PPAIADLLRSVKTPEIIKYCQDNNWIVPAE	no
40699	D360-D540	3.823	Rhinovirus A	I3UJS5_9ENTO	VFEVLVVPNIQPSSSVSSHSAPALDAAETG	yes
40699	D360-D540	3.823	Rhinovirus A	NA	VPITQNPVENYIDEVLNEVLVVPNIKESHP	yes
40699	D360-D540	3.823	Rhinovirus A	NA	VEPTRVSQLLDAIAPPPPAGLSIPGQFIAS	no
40699	D360-D540	3.823	Rhinovirus A	G9K146_9ENTO	QPSVFHDVFPGNKEPAVLTDNDPRLTVDFK	no
40699	D360-D540	3.823	Rhinovirus A	Q6STC1_9ENTO	NSAPALDAAETGHTNNVQPEDMIETRYVQT	no
40699	D360-D540	3.823	Rhinovirus A	G8IJE5_9ENTO	YTHPGEKGRDVGKLNRESNQRQPSDDNWLN	no
40699	D360-D540	3.823	Rhinovirus A	G8IJE5_9ENTO	EHQLATAVGGSVSAGYNYTHPGEKGRDVGK	no
40699	D360-D540	3.823	Rhinovirus A	F6M9Y2_9ENTO	YNFTHPGENGRNVGQLRTEYLDKQPSDDNW	no
40699	D360-D540	3.823	Rhinovirus A	I2CMJ3_9ENTO	HTHPGEQGREIDPNRRSTDNKRPSDDNWLN	no
40699	D360-D540	3.823	Rhinovirus A	A0A1R7SY88_9ENTO	KYTEAILNEVLTVPNIQPSSGNTSNAAPVL	no
40699	D360-D540	3.823	Rhinovirus A	G8IJG3_9ENTO	YNHTHPGEKGRRIGGFVDNESRQPSDENWL	no
40699	D360-D540	3.823	Rhinovirus A	G8IQ72_9ENTO	GYNFTHPGEKGRTVGDRRDHHDKQPSDDNW	no
40699	D360-D540	3.823	Rhinovirus A	Q6STA2_9ENTO	IITQNPVESYIDGVLNEVLVVPNIRESQPT	yes
40699	D360-D540	3.823	Rhinovirus A	A0A291HVD4_9ENTO	TAGYNYTHPGEAGRDVGQQRTNNEKQPSDD	no
40699	D360-D540	3.823	Rhinovirus A	A0A0S2KWN5_9ENTO	FTHPGETGRDVGKTERVYQNKQPSDDNWLN	no
40699	D360-D540	3.823	Rhinovirus A	B9V464_9ENTO	YNLTHPGEKGRTIGIPDRLHPSKQPSDDNW	no
40699	D360-D540	3.823	Rhinovirus A	A0A2H4Z605_9ENTO	AIFQGPISLNGPPPPAIADLLQSVRTPEVI	no
40699	D360-D540	3.823	Rhinovirus A	G8IRN2_9ENTO	VFHDVFPGSKEPAVLSEKDPRLEVDFKEAL	yes
40699	D360-D540	3.823	Rhinovirus A	NA	KIVEPTRVAQLLDTIAPPPPNRMDIPGQFI	no
40699	D360-D540	3.823	Rhinovirus A	A0A1P7ZFU1_9ENTO	ARDTDMHVQSEAIVQNPVENYVDQVLNEVL	no
40699	D360-D540	3.823	Rhinovirus A	B9V450_9ENTO	YNYTHPGELGRTVGQRRSEVNIKQPSDDNW	no
40699	D360-D540	3.823	Rhinovirus A	A0A1R7SYN4_9ENTO	YVDEVLNEVLVVPNIRESHPSTSNSAPILD	yes
40699	D360-D540	3.823	Rhinovirus A	G8IJE2_9ENTO	IFQGPIDMRNPPPPAITDLLQAVRTPEVIK	no
40699	D360-D540	3.823	Rhinovirus A	B9V4A1_9ENTO	AIFQGPISMNAPPPPAIEDLLQSVRTPEVI	no
40699	D360-D540	3.823	Rhinovirus A	A7KC11_9ENTO	YNYTHPGETGRDVGTEVRDTANYQPSDDAW	no
40699	D360-D540	3.823	Rhinovirus A	W5QK04_9ENTO	KPSEGEYSTVIPVRDNVRAVRNVGPSDMYV	no
40699	D360-D540	3.823	Rhinovirus A	G9K138_9ENTO	LNEVLVVPDIKQSQSTTSNSAPALDAAETG	no
40699	D360-D540	3.823	Rhinovirus A	POLG_HRV8A	EHQLASATSGNVSVGYNHTHPGEQGREVVP	no
40699	D360-D540	3.823	Rhinovirus A	H9EHM5_9ENTO	PPPPAIMDLLKSVKNPEVIKYCEDNKWIIP	no
40699	D360-D540	3.823	Rhinovirus A	G8IJG7_9ENTO	FHCAEEQGVTDYIHMLGEAFGTGFVDSVKE	no
40699	D360-D540	3.823	Rhinovirus A	F6M9Z0_9ENTO	HQLASATHGNVAAGYNYTHPGERGRVINVA	no
40699	D360-D540	3.823	Rhinovirus A	A0A1R7SYH0_9ENTO	KDFCLRMARDTNLHKQVGSITQNPVEKYVD	no
40699	D360-D540	3.823	Rhinovirus A	G8IJE4_9ENTO	SKTKLQPSVFHDVFPGSKEPAVLSEKDPRL	no
40699	D360-D540	3.823	Rhinovirus A	G5DBU2_9ENTO	VFHDVFPGSKEPAVLTDKDPRLEVDFNTAL	yes
40699	D360-D540	3.823	Rhinovirus A	POLG_HRV1B	AGYNLTHPGEAGRVVGQQRDANLRQPSDDS	no
40699	D360-D540	3.823	Rhinovirus A	Q7T623_9ENTO	EVLVVPNISESSPTTSNSAPALDAAETGHT	no
40699	D360-D540	3.823	Rhinovirus A	I2CMJ3_9ENTO	ASATSGNVWVGYQHTHPGEQGREIDPNRRS	no
40699	D360-D540	3.823	Rhinovirus A	Q6SI64_9ENTO	MARDTDMHIQDDAITQNPVENYVEEVLNEV	no
40699	D360-D540	3.823	Rhinovirus A	Q6STD2_9ENTO	TNYKPQDGDVTTVIPTRENVRAIVNVGPSD	no
40699	D360-D540	3.823	Rhinovirus A	G8IJH4_9ENTO	ECNLPSIHSPSKTKLQPSIFHDVFPGSKEP	no
40718	D000-D180	2.219	Enterovirus C	A0A2Z4C018_9ENTO	ALTKNDPRLKVDFEEAVFSKYIGNKITEVD	no
40718	D000-D180	2.219	Enterovirus C	A0A1L2F406_9ENTO	IQWMRPSKDVGYPIINAPNKTKLEPSAFHY	no
40718	D000-D180	2.219	Enterovirus C	G3FMC8_9ENTO	GEIQWMRPSQEVGYPVINAPRKTKLEPSVF	no
40718	D000-D180	2.219	Enterovirus C	A0A1L2F3X5_9ENTO	YPIINAPSRTKLEPSAFHYVFEGVKEPAVL	no
40718	D000-D180	2.219	Enterovirus C	J7JQ11_9ENTO	SGPTHSKEVPALTAVETGATSQVVPGDLIE	yes
40718	D000-D180	2.219	Enterovirus C	A0A158VDM4_9ENTO	PKPQKQLTAQSTQSTSGVNSQEVPALTAVE	yes
40718	D000-D180	2.219	Enterovirus C	A0A193DVG4_9ENTO	AMEQGITDYIESLGAAFGSGFTQQIGDKIS	no
40718	D000-D180	2.219	Enterovirus C	M1PP18_9ENTO	IDKVISNALQLSQPSRPNTASDTPSTSGVN	no
40718	D000-D180	2.219	Enterovirus C	Q71LY3_9ENTO	PSTQQSLPNTSSSEPTHSQEAPALTAVETG	yes
40718	D000-D180	2.219	Enterovirus C	M1PV30_9ENTO	GIDEVIDKVINNALQLSQPTRPATASDTPS	no
40718	D000-D180	2.219	Enterovirus C	M1NUZ6_9ENTO	EETIDTVISNALQLSQPKPQKQLTAQSTAS	no
40718	D000-D180	2.219	Enterovirus C	A0A2H4Z5X6_9ENTO	DAGYPMINAPSKTKLEPSVFFDVFPGEKEP	no
40718	D000-D180	2.219	Enterovirus C	I7AT55_9ENTO	IINAPGKTKLEPSAFHYVFEGAKEPAVLTK	no
40718	D000-D180	2.219	Enterovirus C	Q71F15_9ENTO	LEPSAFHHIFEGVKEPAVLTKSDPRLKTDF	no
40718	D000-D180	2.219	Enterovirus C	A0A0B4MW45_9ENTO	QWMRPSKEAGYPIINAPTKTKLEPSAFHHV	no
40718	D000-D180	2.219	Enterovirus C	A0A0A1CNZ1_9ENTO	EQGEIQWMRPSKDAGYPVINTPNKTKLQPS	no
40718	D000-D180	2.219	Enterovirus C	Q7TAK9_9ENTO	FEGVKEPAVLTRNDPRLKADFEEAIFSKYV	no
40718	D000-D180	2.219	Enterovirus C	POLG_CXA21	INAPSKTKLEPSAFHYVFEGVKEPAVLTKN	no
40718	D000-D180	2.219	Enterovirus C	G9K146_9ENTO	EPSAFHYVFEGVKEPAVLTKNDPRLKTDFE	no
40718	D000-D180	2.219	Enterovirus C	B9V492_9ENTO	FTQSQGEIQWMRPSKEVGYPIINAPSKTKL	no
40718	D000-D180	2.219	Enterovirus C	Q6YP32_9ENTO	LEPSAFHYIFEGVKEPAVLAKNDPRLKTDF	no
40718	D000-D180	2.219	Enterovirus C	I6ZZB8_9ENTO	NKQTRDTKEMQRLLDTYGINLPLVTYVRNE	no
40718	D000-D180	2.219	Enterovirus C	Q8QTM2_9ENTO	YVFEGVKEPSVLTKNDPRLKTEFEEAIFSK	no
40718	D000-D180	2.219	Enterovirus C	A0A0B4MUA9_9ENTO	LTKNDPRLRTDFEEAIFSKYVGNKITDVDE	no
40718	D000-D180	2.219	Enterovirus C	B2X7P7_9ENTO	PSAFHYVFDGVKEPAVLTKNDPRLTTDFEE	no
40718	D000-D180	4.728	Enterovirus D	A0A142EHG5_9ENTO	RTMPYMSIANANYKGRDTAPNTLNAIIGNR	no
40718	D000-D180	4.728	Enterovirus D	A0A0X7Z298_9ENTO	PYMSIANANYRGRERAPNALNAIIGNRDSV	yes
40718	D000-D180	4.728	Enterovirus D	E9RIW4_9ENTO	RTLPYMSIANANYKGRERAPNALNAIIGNR	no
40718	D000-D180	4.728	Enterovirus D	A0A2Z2GUX6_9ENTO	TAPNTLNAIVGNRTTITTMPNNIVTTGPGF	no
40718	D000-D180	4.728	Enterovirus D	Q68T60_9ENTO	IESIIKTAADTVKSEINAELGVVPSLNAVE	no
40718	D000-D180	4.728	Enterovirus D	A0A191Z5C9_9ENTO	APNALNAIIGNRDTVKTMPHNIVTTGPGFG	no
40718	D000-D180	4.728	Enterovirus D	A0A191Z5S8_9ENTO	PPQFKEVKISATPDTPAPDAINDLLRSVDS	no
40718	D000-D180	4.728	Enterovirus D	A0A2K8EIP7_9ENTO	IANANYKGKKRAPNALNAIIGNRDSVKTMP	yes
40718	D000-D180	4.728	Enterovirus D	A0A126D258_9ENTO	AEAAYQIENIIKTATNTVKSEINAELGVVP	no
40718	D000-D180	4.728	Enterovirus D	A0A0R5SZ72_9ENTO	DTVKSEINAELGVVPSLNAAETGASSNTEP	yes
40718	D000-D180	4.728	Enterovirus D	A0A0X7Z3P2_9ENTO	ANANYRGKVRAPNALNAIIGNRDSVKTMPH	yes
40718	D000-D180	4.728	Enterovirus D	A0A2H4G4G5_9ENTO	ANANYKGKERAPNALTAIIGNRDSVKTMPH	yes
40718	D000-D180	4.728	Enterovirus D	A0A0U5EM46_9ENTO	ANANYKGKDRAPNALNAIIGNRGSVKTMPH	no
40718	D000-D180	4.728	Enterovirus D	E5RS41_9ENTO	IIKTATDTVKSEINAELGVVPSLNAVETGA	yes
40718	D000-D180	4.728	Enterovirus D	A0A2H4G7E5_9ENTO	ELGVVPSLNAVETGATSDTEPEEAIQTRTV	yes
40718	D000-D180	4.728	Enterovirus D	A0A1D8MKD8_9ENTO	ANANYKGKERAPNALNAIISNRDSVKTMPH	yes
40718	D180-D360	10.033	Rhinovirus A	G5DC75_9ENTO	THPGEKGREVGSPRETHPNHPSDDSWLNFD	no
40718	D180-D360	10.033	Rhinovirus A	C6EN46_9ENTO	THPGEAGRDVGQTRRNNDKQPSDDNWLNFD	no
40718	D180-D360	10.033	Rhinovirus A	B9V484_9ENTO	THPGELGRIVGQTRAEINNKQPSDDNWLNF	no
40718	D180-D360	10.033	Rhinovirus A	B9V447_9ENTO	THPGELGREVGNRRNPHDNLPSDDNWLNFD	no
40718	D180-D360	10.033	Rhinovirus A	B9V442_9ENTO	THPGEQGRDVGITRVEDLLKQPSDDSWLNF	no
40718	D180-D360	10.033	Rhinovirus A	B9V466_9ENTO	YTHPGERGRQVGDPRENITAAHPSDDNWLN	no
40718	D180-D360	10.033	Rhinovirus A	H9EHM6_9ENTO	NYTHPGEMGRDVGKIGRENNEKQPSDDNWL	no
40718	D180-D360	10.033	Rhinovirus A	E9LS22_9ENTO	THPGESGRVVGTQADDTRQPSDDNWLNFDG	no
40718	D180-D360	10.033	Rhinovirus A	B9V488_9ENTO	LTHPGEGGRTVDQTNRENQSKQPSDDSWLN	no
40718	D180-D360	10.033	Rhinovirus A	B9V497_9ENTO	THPGEQGREISSERRTDDDRRPSDDSWLNF	no
40718	D180-D360	10.033	Rhinovirus A	A5GZG0_9ENTO	YNLTHPGEQGRDVSVTGRQNATKQPSDDNW	no
40718	D180-D360	10.033	Rhinovirus A	B9V463_9ENTO	GIDLQSPPPPAITDLLRSVRTPEIIKYCQG	no
40718	D180-D360	10.033	Rhinovirus A	W5QK24_9ENTO	NLTHPGETGRNVDPTTRDNPTKQPSDDSWL	no
40718	D180-D360	10.033	Rhinovirus A	B9V464_9ENTO	YNLTHPGEKGRTIGIPDRLHPSKQPSDDNW	no
40718	D180-D360	10.033	Rhinovirus A	POLG_HRV1A	KLTHPGEAGRDVSQERDASLRQPSDDSWLN	no
40718	D180-D360	10.033	Rhinovirus A	G8IJH5_9ENTO	YNLTHPGERGRTIGIPDRLHPNKQPSDDNW	no
40718	D180-D360	10.033	Rhinovirus A	G8IJE5_9ENTO	EHQLATAVGGSVSAGYNYTHPGEKGRDVGK	no
40718	D180-D360	10.033	Rhinovirus A	A0A1L7B8Y0_9ENTO	YNYTHPGEVGRDVGKENREPANNQPSDDNW	no
40718	D180-D360	10.033	Rhinovirus A	A0A1L7B8Z1_9ENTO	AGYNYTHPGESGRDVGQNRQNNDKQPSDDN	no
40718	D180-D360	10.033	Rhinovirus A	A0A0S2KWN5_9ENTO	FTHPGETGRDVGKTERVYQNKQPSDDNWLN	no
40718	D180-D360	10.033	Rhinovirus A	G8IJE5_9ENTO	YTHPGEKGRDVGKLNRESNQRQPSDDNWLN	no
40718	D180-D360	10.033	Rhinovirus A	G5DC73_9ENTO	GDVNVGYNFTHPGEEGREVKNTTREHLQQQ	no
40718	D180-D360	10.033	Rhinovirus A	B9V468_9ENTO	KQTHPGENGRTIDDTRVNTMSNQPTDESWL	no
40718	D180-D360	10.033	Rhinovirus A	A5GZE5_9ENTO	NFTHPGETGREVKSDRSMNLNLQPTEEYWL	no
40718	D180-D360	10.033	Rhinovirus A	G5CZJ9_9ENTO	THPGEAGRDVGITVREHPNKQPSDDNWLNF	no
40718	D180-D360	10.033	Rhinovirus A	A7KC11_9ENTO	YNYTHPGETGRDVGTEVRDTANYQPSDDAW	no
40718	D180-D360	10.033	Rhinovirus A	W5QK00_9ENTO	ASATTGNARAGYNLTHPGETGRNVDSTTRD	no
40718	D180-D360	10.033	Rhinovirus A	G8IRP0_9ENTO	MIPEHQLAAASTGNVTAGYNLTHPGELGRD	no
40718	D180-D360	10.033	Rhinovirus A	POLG_HRV1B	AGYNLTHPGEAGRVVGQQRDANLRQPSDDS	no
40718	D180-D360	10.033	Rhinovirus A	B9V462_9ENTO	AGYRLTHPGEAGRDVSLSRSENTEKQPSDD	no
40718	D180-D360	10.033	Rhinovirus A	I2CMJ3_9ENTO	HTHPGEQGREIDPNRRSTDNKRPSDDNWLN	no
40718	D180-D360	10.033	Rhinovirus A	I3UJS4_9ENTO	ATTGNATAGYNLTHPGEGGRDVSLSNRSDL	no
40718	D180-D360	10.033	Rhinovirus A	A5GZF3_9ENTO	HTHPGEQGREISSNRSSEDNRRPSDDSWLN	no
40718	D180-D360	10.033	Rhinovirus A	G9K146_9ENTO	THPGETGRDVSPKVRENPDKQPSDDAWLNF	no
40718	D180-D360	10.033	Rhinovirus A	POLG_HRV1A	FIPPMADLPDKGKPFDSRFILCSTNHSLLA	no
40718	D180-D360	10.033	Rhinovirus A	B9V450_9ENTO	YNYTHPGELGRTVGQRRSEVNIKQPSDDNW	no
40718	D180-D360	10.033	Rhinovirus A	F6M9Z0_9ENTO	AGYNYTHPGERGRVINVAMREQNDKQPSDD	no
40718	D180-D360	10.033	Rhinovirus A	W5QJZ9_9ENTO	YNFTHPGEFGREVGKPNRQHTSRQPSDDNW	no
40718	D180-D360	10.033	Rhinovirus A	A0A1L7B8X4_9ENTO	CKDFCLRMARDTDMHIQDDAIAQNPVENYV	no
40718	D180-D360	10.033	Rhinovirus A	Q6STC1_9ENTO	RDTNLHLQSGIITQNPVENYIEEVLNEVLV	no
40718	D180-D360	10.033	Rhinovirus A	A0A291HVD4_9ENTO	VPEHQLASANYGNVTAGYNYTHPGEAGRDV	no
40718	D180-D360	10.033	Rhinovirus A	B9V443_9ENTO	NYTHPGEIGRDVGKENREQANNQPSDDNWL	no
40718	D180-D360	10.033	Rhinovirus A	B9V4B1_9ENTO	QLASATTGNVRAGYNLTHPGESGRNVDPIT	no
40718	D180-D360	10.033	Rhinovirus A	A0A0S2KWC6_9ENTO	PEHQLAAAERGNVTAGYNFTHPGETGRDVG	no
40718	D180-D360	10.033	Rhinovirus A	A0A1R7SYE6_9ENTO	QSPVENYIDEVLNEVLVVPNIRESKPTTSN	yes
40718	D180-D360	10.033	Rhinovirus A	G8IJG5_9ENTO	AFISKGNVTVGYNYTHPGEQGREIGTFGPS	no
40718	D180-D360	10.033	Rhinovirus A	G8IJE3_9ENTO	HQLASAKNGKVTAGYNLTHPGEAGRVVGQQ	no
40718	D180-D360	10.033	Rhinovirus A	B9V475_9ENTO	YNFTHPGEQGREVGSTRESHLKHPSDDNWL	no
40718	D180-D360	10.033	Rhinovirus A	G8IJG1_9ENTO	YSIHTPTKTKLQPSVFHDVFPGTKEPAVLS	no
40718	D180-D360	10.033	Rhinovirus A	B9V462_9ENTO	ENFVDEVLNEVLVVPNIKQSQATTSNSAPA	yes
40718	D180-D360	10.033	Rhinovirus A	G8IQ77_9ENTO	KFTHPGEAGRQIGNVSDRTSKHPSDDNWLN	no
40718	D180-D360	10.033	Rhinovirus A	A0A1R7SYN8_9ENTO	VPITQNPVENYIDEVLNEVLVVPNIKESHP	yes
40718	D180-D360	10.033	Rhinovirus A	F6M9Y7_9ENTO	YTHPGERGRVINVASREDNEKQPSDDNWLN	no
40718	D180-D360	10.033	Rhinovirus A	S4UDN8_9ENTO	TQNPVENYVDEVLNEVLVVPNIKESHPTTS	yes
40718	D180-D360	10.033	Rhinovirus A	Q6STB8_9ENTO	RDTNLHKQSGAITQNPVEEYIDGVLNEVLV	no
40718	D180-D360	10.033	Rhinovirus A	Q6STD3_9ENTO	EVLNEVLVVPNISESSSTTSNSAPALDAAE	yes
40718	D180-D360	10.033	Rhinovirus A	A0A1R7SYP8_9ENTO	RMARDTDMHVQNVPIEQNPVEKYVDEVLNE	no
40718	D180-D360	10.033	Rhinovirus A	C6ZFB3_9ENTO	YPTIHNPTKTKLLPSVFFDVFKGSKEPAVL	no
40718	D180-D360	10.033	Rhinovirus A	A5GZF8_9ENTO	YNYTHPGERGRDVGQERESTSYQPSDDNWL	no
40718	D180-D360	10.033	Rhinovirus A	E9LS22_9ENTO	DFCLRMARDTDLHKQSGPIEQNPVERYVDE	no
40718	D180-D360	10.033	Rhinovirus A	NA	EQYIDGVLNEVLIVPNINESHPSTSNAAPA	no
40718	D180-D360	10.033	Rhinovirus A	W5QK17_9ENTO	PEHQLASAQKGNVTTGYNYTHPGEGGRDVS	no
40718	D180-D360	10.033	Rhinovirus A	W5QK16_9ENTO	EHQLAAAEKGNVTAGYNFTHPGESGREVGK	no
40718	D180-D360	10.033	Rhinovirus A	Q7T5Y9_9ENTO	ENYVDEILNQVLVVPNTMESHPTTSNAAPA	no
40718	D180-D360	10.033	Rhinovirus A	A0A1R7SYH8_9ENTO	DTNLHKQIGAITQNPVEQYIDGVLNEVLVV	no
40718	D180-D360	10.033	Rhinovirus A	Q6ST95_9ENTO	CLRMARDTNLHTQAGVIEQNPVEKYTEAVL	no
40718	D180-D360	10.033	Rhinovirus A	H9EHM5_9ENTO	AENLYSIHTPTKTKLQPSVFHNVFPGKKEP	no
40718	D180-D360	10.033	Rhinovirus A	A0A1R7SYP0_9ENTO	DILNEVLEVPNIRESHPTSSNAAPALDAAE	no
40718	D180-D360	10.033	Rhinovirus A	A0A1L7B8Z0_9ENTO	YTHPGERGREVGGDRIAHANLPSDDNWLNF	no
40718	D180-D360	10.033	Rhinovirus A	A7KC09_9ENTO	EHQLASAHKGNVTTGYNYTHPGESGRDVSV	no
40718	D180-D360	10.033	Rhinovirus A	NA	VMEQNPVEKYTEAVLNEVLAVPNITPSNSQ	no
40718	D180-D360	10.033	Rhinovirus A	POLG_HRV8A	EHQLASATSGNVSVGYNHTHPGEQGREVVP	no
40718	D180-D360	10.033	Rhinovirus A	H9EHM6_9ENTO	RNVVDVMSAIFQGPISMNTPPPPAITDLLQ	no
40718	D180-D360	10.033	Rhinovirus A	A0A0N9HF82_9ENTO	LHKQSGPITQNPVENYVDEVLNEVLVVPNI	yes
40718	D180-D360	10.033	Rhinovirus A	A0A1R7SYB4_9ENTO	QSGPIEQNPVEQYIDEVLNEVLVVPNINSS	yes
40718	D180-D360	10.033	Rhinovirus A	D2IW01_9ENTO	YKHTHPGETGRTLNDRANNNSQQPTDESWL	no
40718	D180-D360	10.033	Rhinovirus A	B9V4A3_9ENTO	TAGYNLTHPGEGGRDVSLSNRADLSKQPSD	no
40718	D180-D360	10.033	Rhinovirus A	A0A1R7SYD9_9ENTO	LQSGPIEQNPVEDYVDGILNEVLVVPNIKE	yes
40718	D180-D360	10.033	Rhinovirus A	A0A2Z2GWP4_9ENTO	DTNLHLQSGPIEQNPVEHYIDEVLNEVLVV	no
40718	D180-D360	10.033	Rhinovirus A	F6M9Y2_9ENTO	YNFTHPGENGRNVGQLRTEYLDKQPSDDNW	no
40718	D180-D360	10.033	Rhinovirus A	A0A1R7SYD9_9ENTO	EDYVDGILNEVLVVPNIKESQATTSNSAPA	yes
40718	D180-D360	10.033	Rhinovirus A	A0A1R7SYP2_9ENTO	TQNPVENYVNDVLNEVLVVPNIQESHPTTS	yes
40718	D180-D360	10.033	Rhinovirus A	A0A1L7B8Y6_9ENTO	PNINQSNPSTSNSAPVLDAAETGHTNSVQP	no
40718	D180-D360	10.033	Rhinovirus A	M9R1L5_9ENTO	DAASNGASRLDFSQDPSKFTDPVKDVLIKG	no
40718	D180-D360	10.033	Rhinovirus A	H9EHM6_9ENTO	DTNLHKQTGTITQNPVEKYVDTVLNEVLVV	no
40718	D180-D360	10.033	Rhinovirus A	A0A1P7ZFN1_9ENTO	KDFCLRMARDTNLHKQSGVIAQNPVERYVD	no
40718	D180-D360	10.033	Rhinovirus A	A5GZE2_9ENTO	MNNPPPPAIVDLLQSVRTPEVVKYCEDNKW	no
40718	D180-D360	10.033	Rhinovirus A	Q6STC7_9ENTO	TQNPVEKYIDGVLNEVLVVPNTNESHPSTS	yes
40718	D180-D360	10.033	Rhinovirus A	I2CMI3_9ENTO	VTVGYNHTHPGETGRVIGGFTNNNSRQPSD	no
40718	D180-D360	10.033	Rhinovirus A	Q6SI60_9ENTO	RDTDMHTQSDAIEQNPIENYVDQVLNEVLV	no
40718	D180-D360	10.033	Rhinovirus A	W5QK04_9ENTO	YNFTHPGEPGREVGKPNRQHTSKQPSDDNW	no
40718	D180-D360	10.033	Rhinovirus A	B9V497_9ENTO	AIFQGIDLHTPPPPAITDLLRSVRTPEVVK	no
40718	D180-D360	10.033	Rhinovirus A	A0A1R7SYI0_9ENTO	VENYIDQVLNEVLVVPNIKESNPTTSNSAP	yes
40718	D180-D360	10.033	Rhinovirus A	G8IQ72_9ENTO	GYNFTHPGEKGRTVGDRRDHHDKQPSDDNW	no
40718	D180-D360	10.033	Rhinovirus A	G8IRP0_9ENTO	ENYIDGVLNEVLVVPNIRESHGTTSNSAPA	yes
40718	D180-D360	10.033	Rhinovirus A	A0A1R7SYH0_9ENTO	KDFCLRMARDTNLHKQVGSITQNPVEKYVD	no
40718	D180-D360	10.033	Rhinovirus A	A5GZF0_9ENTO	VAAGYNYTHPGERGRVINVTTREQNDKQPS	no
40718	D180-D360	10.033	Rhinovirus A	NA	GNETFDVQAGTVKFNIKISNWDFCDGSAQD	no
40718	D180-D360	10.033	Rhinovirus A	G8IJH0_9ENTO	EHQLASAEKGNVNTGYNYTHPGETGRDVGK	no
40718	D180-D360	10.033	Rhinovirus A	A0A1R7SYP5_9ENTO	HPSTSNSAPVLDAAETGHTSAIQPEDTIET	no
40718	D180-D360	10.033	Rhinovirus A	Q6ST82_9ENTO	MQEGVLTQNPVENYVDNLLNEVLVVPNIQP	yes
40718	D180-D360	10.033	Rhinovirus A	A0A1P7ZFR1_9ENTO	RDTNLHKQSGIITQNPVENYIDGILNEVLV	no
40718	D180-D360	10.033	Rhinovirus A	G8IJG3_9ENTO	YNHTHPGEKGRRIGGFVDNESRQPSDENWL	no
40718	D180-D360	10.033	Rhinovirus A	NA	PHSEKINPVVLVENLVEDIYNEVPNQTIPV	no
40718	D180-D360	10.033	Rhinovirus A	G8IJE2_9ENTO	IFQGPIDMRNPPPPAITDLLQAVRTPEVIK	no
40718	D180-D360	10.033	Rhinovirus A	G4XDS0_9ENTO	YVDEVLNEVFVVPNINKSNGQSSNAAPALD	no
40718	D180-D360	10.033	Rhinovirus A	B9V4A1_9ENTO	AIFQGPISMNAPPPPAIEDLLQSVRTPEVI	no
40718	D180-D360	10.033	Rhinovirus A	G9K138_9ENTO	YKLTHPGETGRDVSLSRTENRDKQPSDDNW	no
40718	D180-D360	10.033	Rhinovirus A	Q6STD2_9ENTO	NYIDEVLNEVLVIPNIKESHSSISNSAPAL	no
40718	D180-D360	10.033	Rhinovirus A	A0A1R7SYA9_9ENTO	KDFCLRLARDTNLHMQDGVLTQNPVENYID	no
40718	D180-D360	10.033	Rhinovirus A	Q7T5X9_9ENTO	VLNEVLVVPNIKESHPTISNSAPALDAAET	yes
40718	D180-D360	10.033	Rhinovirus A	C6ZF75_9ENTO	KDLGYPTIHTPNKTKLHPSVFYDVFKGTKE	no
40718	D180-D360	10.033	Rhinovirus A	F6M9Z0_9ENTO	HQLASATHGNVAAGYNYTHPGERGRVINVA	no
40718	D180-D360	10.033	Rhinovirus A	A0A0F6YEK3_HRV1B	EEDKRRRRVVDVMSAIFQGPISLDAPPPPA	no
40718	D180-D360	10.033	Rhinovirus A	A0A1R7SYN4_9ENTO	YVDEVLNEVLVVPNIRESHPSTSNSAPILD	yes
40718	D180-D360	10.033	Rhinovirus A	I2CMJ3_9ENTO	ASATSGNVWVGYQHTHPGEQGREIDPNRRS	no
40718	D180-D360	10.033	Rhinovirus A	H9X8C8_9ENTO	ASATSGNVTAGYNLTHPGEQGRDVSITGRQ	no
40718	D180-D360	10.033	Rhinovirus A	Q7T7P5_9ENTO	HQLASAGKGNVTAGYNYTHPGEAGRDVGQT	no
40718	D180-D360	10.033	Rhinovirus A	A0A1R7SYF7_9ENTO	MARDTNLHLQSAPITQNPVERYVDEVLNEV	no
40718	D180-D360	10.033	Rhinovirus A	A3F9I5_9ENTO	SKLEFSQDPSKFTDPVKDVLEEGIPTLQSP	no
40718	D180-D360	10.033	Rhinovirus A	Q7T634_9ENTO	NFVDEVLSEVLVVPNINSSHPTTSNSAPAL	no
40718	D180-D360	10.033	Rhinovirus A	A0A1P7ZF51_9ENTO	INYFKDAASNGASKLDFTQDPSKFTDPVKD	yes
40718	D180-D360	8.25	Rhinovirus C	A0A0M3WNH2_9ENTO	YDQTHPGESGHTIATSSERGQHNPDENPFY	no
40718	D180-D360	8.25	Rhinovirus C	G0ZNT5_9ENTO	THPGERGHTIEETTIRNRFNPDENPFYLCN	no
40718	D180-D360	8.25	Rhinovirus C	A0A0D5ZY89_9ENTO	HQLAYIGAEKVNIAYDLTHPGETGHVLGRN	no
40718	D180-D360	8.25	Rhinovirus C	A0A0D5ZY83_9ENTO	THPGEGGHIIRGPSQTHPRGGNNPDEDPFF	no
40718	D180-D360	8.25	Rhinovirus C	A0A0D5ZY37_9ENTO	GAEGVKVRYEHTHPGEKGHTLRDSRDRSTN	no
40718	D180-D360	8.25	Rhinovirus C	G0ZNT5_9ENTO	VPEHQLAFIGADGTKVKYSQTHPGERGHTI	no
40718	D180-D360	8.25	Rhinovirus C	A0A0D5ZY24_9ENTO	HTHPGEGGHEIREPTGRDDKKPDEDPLFNC	no
40718	D180-D360	8.25	Rhinovirus C	G8IJF1_9ENTO	LAYIGEANVNVGYDHTHPGETGHVIGSNNR	no
40718	D180-D360	8.25	Rhinovirus C	A0A212I295_9ENTO	QEMIDKYGIDLPYVTYLKDELRAPEKIKAG	no
40718	D180-D360	8.25	Rhinovirus C	A0A0D5ZYL9_9ENTO	GVKVNVGYDHTHPGQSGHQIRGPSQSNDRS	no
40718	D180-D360	8.25	Rhinovirus C	A0A0D5ZXY5_9ENTO	RYDQTHPGEAGHTIIASKQWGEHNPDENPF	no
40718	D180-D360	8.25	Rhinovirus C	A0A0D5ZXW6_9ENTO	QLAYIGGTNAQVKYKHTHPGEQGHRIGSNS	no
40718	D180-D360	8.25	Rhinovirus C	F6M9Y4_9ENTO	TSELEEKHYIKTRETIKTAGPSDLYVHTQQ	no
40718	D180-D360	8.25	Rhinovirus C	A0A1L7B8X8_9ENTO	YEHTHPGEGGHTLQASNVRSNYNPDEDPFY	no
40718	D180-D360	8.25	Rhinovirus C	A0A0D5ZYJ3_9ENTO	NHTHPGETGHEIGKNTTNRGTNEPDENPFF	no
40718	D180-D360	8.25	Rhinovirus C	G8IRN2_9ENTO	HTHPGETGHTILGPNPSNARGANNPDEDPL	no
40718	D180-D360	8.25	Rhinovirus C	A0A0D5ZXR9_9ENTO	YEHTHPGENGHKIGINKSRGNFQPDEDPFY	no
40718	D180-D360	8.25	Rhinovirus C	A0A0D5ZXQ3_9ENTO	RYDHTHPGENGHTFTTPTNFGANNPDENPF	no
40718	D180-D360	8.25	Rhinovirus C	G5CZJ4_9ENTO	DDTTPGFIVDLLASSKDPKVIKYCEENGLI	no
40718	D180-D360	8.25	Rhinovirus C	A0A172GFP5_9ENTO	YNKQVPDSSGQVEPKHFLIPRDDIKNLGPS	no
40718	D180-D360	8.25	Rhinovirus C	I1V1N2_9ENTO	DTPMIKQPTNEIQNPVEDFVEGTLKEVLVV	no
40718	D180-D360	8.25	Rhinovirus C	A0A0D5ZXT1_9ENTO	YDHTHPGEQGHTLQASDDRSDNKPDEDPFY	no
40718	D180-D360	8.25	Rhinovirus C	A0A0D5ZXY5_9ENTO	AVIPEHQMAYIGAGGTNVRYDQTHPGEAGH	no
40718	D180-D360	8.25	Rhinovirus C	A4ZZI3_9ENTO	YKHTHPGELGHKIGSNSERGDNQPDENPFF	no
40718	D180-D360	8.25	Rhinovirus C	A0A2P0ZUK3_9ENTO	EHTHPGENGHKIGVNKLRDNFQPDEDPFYN	no
40718	D180-D360	8.25	Rhinovirus C	G3EWA1_9ENTO	KFSTNYNKIKVEATKELEQKHFLKPRQDIR	no
40718	D180-D360	8.25	Rhinovirus C	A0A0D5ZXY7_9ENTO	PEHQLAYIGGSNAQVSYEHTHPGERGHEIG	no
40718	D180-D360	8.25	Rhinovirus C	A0A0D5ZXY4_9ENTO	NVSYDHTHPGEVGREIRGPNSENDRGNNNP	no
40718	D180-D360	8.25	Rhinovirus C	G0ZNT4_9ENTO	YVGGVKVNIGYDHTHPGQGGHRILGPKQSN	no
40718	D180-D360	8.25	Rhinovirus C	U6BN37_9ENTO	TRVKYDHTHPGDRGHEIRQSTQWGDHQPDE	no
40718	D180-D360	8.25	Rhinovirus C	A0A2P1DXU1_9ENTO	AKHDVREKGLPQINTPNKTKLQPSVFYDIF	no
40718	D180-D360	8.25	Rhinovirus C	A0A0D5ZYI7_9ENTO	RYDHTHPGEEGHTFSEPNDRGNNNPDENPF	no
40718	D180-D360	8.25	Rhinovirus C	A0A0D5ZY79_9ENTO	GCLMVAVIPEHQLSYIGGDGTNVKYKHTHP	no
40718	D180-D360	8.25	Rhinovirus C	H9C6N9_9ENTO	HQLAYIGGDKVDVAYKHTHPGEDGHTIRED	no
40718	D180-D360	8.25	Rhinovirus C	A0A0D5ZY48_9ENTO	DLTHPGESGHILGNNTSRGSNNPDEDPFFN	no
40718	D180-D360	8.25	Rhinovirus C	A5GZF3_9ENTO	HTHPGERGHTIGGNTQRNDNQPDEDPFFNC	no
40718	D180-D360	8.25	Rhinovirus C	A7TUB2_9ENTO	ELGYSPINTPAKTKLLPSVFYDIFPGIKEP	no
40718	D180-D360	8.25	Rhinovirus C	A0A0D5ZXZ8_9ENTO	VNVGYEHTHPGEAGHTILGPNPSNARGANN	no
40718	D180-D360	8.25	Rhinovirus C	A0A0D5ZY11_9ENTO	NVKYEHTHPGERGHTLQASDVRSNHNPDED	no
40718	D180-D360	8.25	Rhinovirus C	A0A0C4ZMB0_9ENTO	INTPSKTKLYPSVFYDIFPGEKEPAALSQK	no
40718	D180-D360	8.25	Rhinovirus C	A0A0D5ZXY1_9ENTO	YEHTHPGEKGHVIGSNSDRNNHQPDESAFF	no
40718	D180-D360	8.25	Rhinovirus C	F6M9Y8_9ENTO	YDHTHPGEGGHVIGSNVRRDNKQPDEDPFF	no
40718	D180-D360	8.25	Rhinovirus C	A0A0D5ZY32_9ENTO	YTHTHPGERGHEIRDQGRDNNRPDEDPFFN	no
40718	D180-D360	8.25	Rhinovirus C	A0A0D5ZY97_9ENTO	PEHQLAYIGGVKANVGYEHTHPGEAGHTIL	no
40718	D180-D360	8.25	Rhinovirus C	A0A2C9PHT8_9ENTO	LAYIGVDANVGYDHTHPGEEGHTIRGPSQT	no
40718	D180-D360	8.25	Rhinovirus C	A0A0D5ZY24_9ENTO	LAYVGGTYANVGYNHTHPGEGGHEIREPTG	no
40718	D180-D360	8.25	Rhinovirus C	I2CMI4_9ENTO	DPKYFDGYNQQEVVIMDDVGQNPDGKDLSL	no
40718	D180-D360	8.25	Rhinovirus C	I6QFL7_9ENTO	AYIGGTNASVSYNHTHPGESGHEIGKNTTN	no
40718	D180-D360	8.25	Rhinovirus C	A0A0D5ZY00_9ENTO	QLAYIGSEKVDVAYEHTHPGENGHKIGVNK	no
40718	D180-D360	8.25	Rhinovirus C	A0A0D5ZXY7_9ENTO	EHTHPGERGHEIGSNTNRDRNQPDEDPFFN	no
40718	D180-D360	8.25	Rhinovirus C	E0ZQ22_9ENTO	PQHTTKPSILGAMEIGASSNATPESTIETR	no
40718	D180-D360	8.25	Rhinovirus C	E0ZPW7_9ENTO	NPVEEFVDTTLKEVLVVPDTQRTGPIHTTK	no
40718	D180-D360	8.25	Rhinovirus C	A0A0D5ZXR5_9ENTO	IPEHQLAYAGGANASVGYKHTHPGENGHKI	no
40718	D180-D360	8.25	Rhinovirus C	A0A0D5ZXU7_9ENTO	KHTHPGERGHVIGSNELRNDNQPDEDPFYN	no
40718	D180-D360	8.25	Rhinovirus C	B9V491_9ENTO	NLNAIFQGLGDDETPGFIVDLLSSSKDPKV	no
40718	D180-D360	8.25	Rhinovirus C	A0A0D5ZYI7_9ENTO	IPEHQLSYVGAADSKVRYDHTHPGEEGHTF	no
40718	D180-D360	8.25	Rhinovirus C	G3EWB3_9ENTO	EDFIDSTLQEVLVVPNTQPSGTTHTTKPTV	no
40718	D180-D360	8.25	Rhinovirus C	E0ZPX7_9ENTO	PQHTTRPSALGAMEIGASSSTIPESVIETR	no
40718	D180-D360	8.25	Rhinovirus C	A0A0D5ZYP1_9ENTO	RDTPMMKQESNFFQNPVEEFVDTTLKEVLV	no
40718	D180-D360	8.25	Rhinovirus C	A0A0D5ZXS6_9ENTO	LAYIGGTKANVSYGHTHPGENGHEIRGPDS	no
40718	D180-D360	8.25	Rhinovirus C	S6DEH9_9ENTO	GDDETPGFIVDLLSSSKDPKVIEYCEKEGW	no
40718	D180-D360	8.25	Rhinovirus C	H8Y6Q0_9ENTO	VGYNHTHPGEDGHEIGVNDRRHDKQPDEDP	no
40718	D180-D360	8.25	Rhinovirus C	A0A0D5ZXW8_9ENTO	HQLAYAGGTKANVGYAHTHPGEDGHEIRDR	no
40718	D180-D360	8.25	Rhinovirus C	A0A0D5ZYB7_9ENTO	TNDLQNNDPIDTYVHDVLNEVVVVPDTKPS	no
40718	D180-D360	8.25	Rhinovirus C	D2E6Z7_9ENTO	SSGLTKQDFSQDPSKFTQPVANLLTNPALM	no
40718	D180-D360	8.25	Rhinovirus C	A0A0D5ZY92_9ENTO	AYKHTHPGEGGHTIGENSSRGDNQPDEDPF	no
40718	D180-D360	8.25	Rhinovirus C	A0A0D5ZXZ3_9ENTO	YDHTHPGEDGHTFKAPTERGQWNPDENPFY	no
40718	D180-D360	8.25	Rhinovirus C	A0A0D5ZXY1_9ENTO	LVAVVPEHQLAYIGADAKVSYEHTHPGEKG	no
40718	D180-D360	8.25	Rhinovirus C	E0ZPZ8_9ENTO	DPVSDFIDATLQEVLVVPETKPSGPQHTTK	no
40718	D180-D360	8.25	Rhinovirus C	S4UDN8_9ENTO	LQNPVEEFVDETLKEVLVVPDTQPSGPQHT	no
40718	D180-D360	8.25	Rhinovirus C	A0A0U1Z270_9ENTO	TKTKLQPSAFYHIFPGTKEPAPLHASDPRL	no
40718	D180-D360	8.25	Rhinovirus C	A0A0D5ZXY0_9ENTO	RHTHPGEVGHTIGVSDSRGNNEPDEDPFFN	no
40718	D180-D360	8.25	Rhinovirus C	G3FBK8_9ENTO	LVVPNTQPSGPTHTTKPTTLGAMEIGATSD	no
40718	D180-D360	8.25	Rhinovirus C	A0A1L7B8Z4_9ENTO	KDVGLCPINTPERTKLHRSVFYDVFPGEKE	no
40718	D180-D360	8.25	Rhinovirus C	A0A0D5ZYK6_9ENTO	YIDETLKEVLVVPNTKPTGPTHTTKPSALG	no
40718	D180-D360	8.25	Rhinovirus C	A0A1P7ZEK9_9ENTO	TPMMKQEDNIVQNPVEEFVDHTLKEVLVVP	no
40718	D180-D360	8.25	Rhinovirus C	A0A0D5ZY26_9ENTO	TPMMKQDDDELQNNDPIEQFVHDTLNEVVV	no
40718	D180-D360	8.25	Rhinovirus C	G3FBK4_9ENTO	YSTNYNKRKQPTNPDNHELTKVHFLKPRPG	no
40718	D180-D360	8.25	Rhinovirus C	G9K142_9ENTO	ENNIQNPVDNFMDEVLKEVLVVPDTKPSGP	no
40718	D180-D360	8.25	Rhinovirus C	A0A0D5ZYB3_9ENTO	DTPMIKQPEADIQNPVEDFVEETLKEVLVV	no
40718	D180-D360	8.25	Rhinovirus C	A0A0D5ZY73_9ENTO	QLAYVGGTNANVGYRHTHPGETGHTITGNT	no
40718	D180-D360	8.25	Rhinovirus C	Q6JKS5_9ENTO	LTKQDFSQDPSKFTQPLADVLTNPALMSPS	no
40718	D180-D360	8.25	Rhinovirus C	G8IJE4_9ENTO	KHTHPGERGHEIGRNTNRDDNQPDENPFFN	no
40718	D180-D360	8.25	Rhinovirus C	A0A291B3A8_9ENTO	SGSSGLTKQDFSQDPSKFTQPLVEALTNPA	no
40718	D180-D360	8.25	Rhinovirus C	A0A0A1EIN2_9ENTO	NYYKDSAISGLTQQDFSQDPSQFTQPLAEA	no
40718	D180-D360	8.25	Rhinovirus C	G0ZNT5_9ENTO	PVHTTKPSILGAMEIGATSPITPEDVIETR	no
40718	D180-D360	8.25	Rhinovirus C	G8IJE4_9ENTO	EHSKLSPSVFFHVFPGEKEPAALTQKDPRL	no
40718	D180-D360	8.25	Rhinovirus C	A0A1S5YHV3_9ENTO	GLSKQDFSLDPEKFTKPLADVMTNPALMSP	no
40718	D180-D360	8.25	Rhinovirus C	A0A172GFP5_9ENTO	HQLAYIGADARVSYEHTHPGERGHTIGSNA	no
40718	D180-D360	8.25	Rhinovirus C	G8IRN6_9ENTO	NTPEHSKLYPSVFFHVFPGEKEPAALTQKD	no
40718	D180-D360	8.25	Rhinovirus C	A0A0D5ZXS6_9ENTO	NNDPVESFIHTTLEEVLVVPDTKPSGPQHT	no
40718	D180-D360	8.25	Rhinovirus C	I2CMI7_9ENTO	PEHQLAYIGGTKASVSYNHTHPGESGHEIG	no
40718	D180-D360	8.25	Rhinovirus C	A0A0D5ZXZ8_9ENTO	MQQSGTLQNNDPVSNFIDTTLQEVLVVPDT	no
40718	D180-D360	8.25	Rhinovirus C	G8IQ74_9ENTO	ATKELEQKHFLKPRQDIRNVGPSDMYVHTK	no
40718	D180-D360	8.25	Rhinovirus C	A0A0D5ZXM6_9ENTO	SPMMKQEQALQNNDPVSNFIDATLEEVLVV	no
40718	D180-D360	8.25	Rhinovirus C	A0A1P7ZEI6_9ENTO	TPMMKQERDITQNPVEQFVEHALQEVLVVP	no
40718	D180-D360	8.25	Rhinovirus C	A0A2Z2GUX6_9ENTO	YNHTHPGENGHTIGLNDQRGDRQPDEDPFF	no
40718	D180-D360	8.25	Rhinovirus C	A0A0D5ZYM8_9ENTO	TPMMKQEDDIVQNPVEEFVDHALKEVLVVP	no
40718	D180-D360	8.25	Rhinovirus C	A0A1V0PLJ9_9ENTO	VNYNIPKTGSTTSELEQKHFLVPREDIKNV	no
40718	D180-D360	8.25	Rhinovirus C	A0A140CTC1_9ENTO	GDNETPGFIIDLLSSSKDPKVIRYCEENGL	no
40718	D180-D360	8.25	Rhinovirus C	Q7T7P5_9ENTO	HQLAYIGGTNANVGYKHTHPGERGHTIGGN	no
40718	D180-D360	8.25	Rhinovirus C	A0A172GD90_9ENTO	SEVGINPINTPNTSKLRPSAFYDVFPGKKE	no
40718	D180-D360	8.25	Rhinovirus C	A0A1P7ZEQ0_9ENTO	DTPMAKQPQNVIQNPVEQFIDDTLKEVLVV	no
40718	D180-D360	8.25	Rhinovirus C	A0A0U1Z270_9ENTO	SIIARGLAPEAHVYSLPPDPKYFDGYDQQK	no
40718	D180-D360	8.25	Rhinovirus C	F6M9Y8_9ENTO	SRKSVGNNLTAIFQGLGDKETPGFIIDLLS	no
40718	D180-D360	8.25	Rhinovirus C	D2Y2Y6_9ENTO	KDSASSGLAKQDFTQDPSKFTQPLADVLTN	yes
40718	D180-D360	8.25	Rhinovirus C	I2CMI4_9ENTO	KHTHPGERGHEIGLNTSRGDNRPDEDPFFN	no
40718	D180-D360	8.25	Rhinovirus C	G8IJF1_9ENTO	GNNLSAIFQGLGDRETPGFIIDLLSSSKDP	no
40718	D180-D360	8.25	Rhinovirus C	E0ZPX0_9ENTO	QPSGPTHTTKPTALGAMEIGATSDATPESV	no
40718	D180-D360	8.25	Rhinovirus C	I2CMI4_9ENTO	VEHNLTAIFQGLGDDTTPGFIIDLLSASKD	no
40718	D180-D360	8.25	Rhinovirus C	G8IJE4_9ENTO	EHQLAYIGVDAQVSYKHTHPGERGHEIGRN	no
40718	D180-D360	8.25	Rhinovirus C	A0A1P7ZEA9_9ENTO	DTPMMRQDEDITQNPVEEFVEHTLKEVLVV	no
40718	D180-D360	8.25	Rhinovirus C	A0A0D5ZXQ9_9ENTO	RMLRDTPMIEQPSNDIQNPVEEFIDETLKE	no
40718	D180-D360	8.25	Rhinovirus C	A0A0D5ZY79_9ENTO	KYKHTHPGEAGHRIGARTDRGDHNPDENPF	no
40718	D180-D360	8.25	Rhinovirus C	F6M9Y4_9ENTO	QGLGDQETPGFIIDLLRSSKDPKVIQYCEE	no
40718	D180-D360	8.25	Rhinovirus C	A0A0D5ZXN3_9ENTO	TVLGAMEIGATPDVLPEDVIETRYVINNHV	no
40741	D000-D180	7.18	Enterovirus B	A0A218MZ44_9ENTO	LRDTPFISQTALLQGDTEMAVNNAVARVAD	no
40741	D000-D180	7.18	Enterovirus B	POLG_CXB4J	GVKDYVEQLGNAFGSGFTNQICEQVNLLKE	no
40741	D000-D180	7.18	Enterovirus B	H2CX33_9ENTO	ASGPANSENVPALTAVETGHTPQVTPSDTM	yes
40741	D000-D180	7.18	Enterovirus B	Q99FS9_9ENTO	GPSNSESVPALTAAETGHTSQVVPSDTMQT	yes
40741	D000-D180	7.18	Enterovirus B	W0HGC0_9ENTO	RKYAPLYAAEAKRVFSLEKKMSNYIQFKSK	yes
40741	D000-D180	7.18	Enterovirus B	A0A0B4L7J3_9ENTO	VQNAVERAMVRVADTMPSGPSNSESIPALT	yes
40741	D000-D180	7.18	Enterovirus B	NA	SASSSGAPALTAVETGHTSSTSSAGTATTS	yes
40741	D000-D180	7.18	Enterovirus B	A0A218MZB1_9ENTO	AVGSAIGRVADTIASGPANSERIPALTAVE	no
40741	D000-D180	7.18	Enterovirus B	A0A2H4Z5Y7_9ENTO	NFLQGPVEDAVTAAIGRVADTIGTGPTNSE	no
40741	D000-D180	7.18	Enterovirus B	Q6T7C2_9ENTO	NRQDFTQDPGRFTEPVKDIMVKSMPALNSP	yes
40741	D000-D180	7.18	Enterovirus B	I6VPA8_9ENTO	SQDNKLQGDVEEAVEKAIVHVADTLRSGPS	no
40741	D000-D180	7.18	Enterovirus B	A0A2D1VM91_9ENTO	KLQGDVEEAVERAIVHVADTLRSGPSNSES	no
40741	D000-D180	7.18	Enterovirus B	Q99FT2_9ENTO	ASEVTVSDTQPSGPSNSVSVPMLTAAETGH	no
40741	D000-D180	7.18	Enterovirus B	F5A4I2_9ENTO	DVQNAIDRAVVRVADTMPSGPSNSESIPAL	no
40741	D000-D180	7.18	Enterovirus B	A0A075WDB3_9ENTO	AMVRVADTVGTSATNSEQVPNLTAVETGHT	yes
40741	D000-D180	7.18	Enterovirus B	H2CW89_9ENTO	AVESAISRVADTIMSGPSNSQQVPALTAAE	no
40741	D000-D180	7.18	Enterovirus B	A0A0M4BR17_9ENTO	ASNSANRQDFQQDPSKFTEPMKDIMIKSLP	yes
40741	D000-D180	7.18	Enterovirus B	NA	SASSSGASSTSSAGTATTSPALTAVETGHT	yes
40741	D000-D180	7.18	Enterovirus B	POLG_EC09H	VEGAIGRVADTIRSGPSNSEAVPALTAAET	yes
40741	D000-D180	7.18	Enterovirus B	Q9Q9X8_9ENTO	NDPEHALNNAIGRVADTIASGPVNSERIPA	no
40741	D000-D180	7.18	Enterovirus B	E2DZL1_9ENTO	KDTPFIKQDSFFQGPPGEAVERAIARVADT	yes
40741	D000-D180	7.18	Enterovirus B	M9NW01_9ENTO	EVERAITRVADTVGCGPANTESVPALTAVE	yes
40741	D000-D180	7.18	Enterovirus B	H9MI31_9ENTO	FQGDVQNAVEGAMVRVADTVSTSATNSEQV	no
40741	D000-D180	7.18	Enterovirus B	A0A0U5EMS0_9ENTO	IEDSRDAGFPIINTPSRTKLEPSVFYHAFE	yes
40741	D000-D180	7.18	Enterovirus B	H9MI10_9ENTO	GAIERAVARVADTLPSGPSNSEAVPALTAV	no
40741	D000-D180	7.18	Enterovirus B	POLG_CXB5P	YKDAASNSANRQEFAQDPGKFTEPVKDIMI	yes
40741	D000-D180	7.18	Enterovirus B	NA	SASSSGASSTSPALTAVETGHTSAGTATTS	yes
40741	D000-D180	7.18	Enterovirus B	POLG_EC01F	QGDVQNAVEGAMVRVADTVQTSATNSERVP	no
40741	D000-D180	7.18	Enterovirus B	A0A159UUZ7_9ENTO	AIQGAIGRVADTIASGPTNSERVPALTAAE	no
40741	D000-D180	7.18	Enterovirus B	Q8B8M7_9ENTO	ASNSANRQDFKQDPSKFTEPLKDVMVKSLP	yes
40741	D000-D180	7.18	Enterovirus B	A0A125SU77_9ENTO	NDPAQAIQGAVGRVADTIASGPSNSERVPV	no
40741	D000-D180	7.18	Enterovirus B	Q6T7C2_9ENTO	LKDTPFIKQDNFFQGPPGEVMERAIARVAD	no
40741	D000-D180	7.18	Enterovirus B	D6NH86_9ENTO	AVENAVARVADTISSGPSNSQAVPALTAVE	yes
40741	D000-D180	7.18	Enterovirus B	C7E3Y1_9ENTO	GDVCEEVERAITRVADTVGRGPANTESVPA	no
40741	D000-D180	7.18	Enterovirus B	B5TMG3_9ENTO	AVTAAIGRVADTVGTGPTNSEAIPALTAAE	no
40741	D000-D180	7.18	Enterovirus B	A0A0B4L7L2_9ENTO	GDTEEAVNNAIARVADTIASGPSNSTSIHA	no
40741	D000-D180	7.18	Enterovirus B	Q6W9F2_9ENTO	RDTPFITQAAFFQNEPSSAIERAIVRVADT	no
40741	D000-D180	7.18	Enterovirus B	Q05EE5_9ENTO	PANSEQVPALTAVETGHTSQVTPSDTIQTR	yes
40741	D000-D180	7.18	Enterovirus B	A0A345NCG3_9ENTO	PFIEQNAALQNDPEQAIDRALARVADTIRS	no
40741	D000-D180	7.18	Enterovirus B	A0A0U4ERG5_9ENTO	PFISQQNFLQGPVEDAITSAIGRVADTVGT	no
40741	D000-D180	7.18	Enterovirus B	C8YYK0_ECHO9	NDVRQAVEGAIGRVADTIHSGPSNSEAVPA	yes
40741	D000-D180	7.18	Enterovirus B	I6W8G7_9ENTO	ALNRAVGRVADTIASGPVNTEQIPALTAVE	no
40741	D000-D180	7.18	Enterovirus B	A0A0U5CK12_9ENTO	GLEALDLSTSAGYPYVALGIKKRDILSKKT	no
40741	D000-D180	7.18	Enterovirus B	Q99FS9_9ENTO	GDVHDAVVGAMTRVADTISSGPSNSESVPA	no
40741	D000-D180	7.18	Enterovirus B	Q6W9F7_9ENTO	AIGRVADTVASGPSNSERVPVLTAAETGHT	yes
40741	D000-D180	7.18	Enterovirus B	A0A168BJ91_9ENTO	PVEESIERSIGRVADTIGSGPSNSEAIPAL	yes
40741	D000-D180	7.18	Enterovirus B	A0A1L7B8W8_9ENTO	FLNRLKQLPLLESQIATIEQSAPSQSDQEQ	yes
40741	D000-D180	7.18	Enterovirus B	B8YDN5_9ENTO	AFYQNDVQSAIDRAVIRVADTIPSGPSNSE	no
40741	D000-D180	7.18	Enterovirus B	H2CX15_9ENTO	NDPATAIEGAVRRVADTIQSGPSNSERVPA	no
40741	D000-D180	7.18	Enterovirus B	H2CWT7_9ENTO	NDPAQAIQSAVGRVADTIASGPSHSYMVPA	no
40741	D000-D180	7.18	Enterovirus B	S4UDN8_9ENTO	LQGDVEEAVERAIARVADTIASGPSNSEQV	yes
40741	D000-D180	7.18	Enterovirus B	POLG_CXB1J	VKEKHEFLNRLKQLPLLESQIATIEQSAPS	yes
40741	D000-D180	7.18	Enterovirus B	Q0VYB6_9ENTO	LNRAVGRVADTLASGPVNTEQLPALTAVET	no
40741	D000-D180	7.18	Enterovirus B	S6DZD1_9ENTO	AIARVADTIESGPVNSGSIPALTAAETGHT	yes
40741	D000-D180	7.18	Enterovirus B	A0A125RY27_9ENTO	EFLSRLKQLPLLESQIATIEQSAPSQGDQE	yes
40741	D000-D180	7.18	Enterovirus B	K4MV44_9ENTO	DRAFARVADTVRSGPLNSEQITALTAVETG	no
40741	D000-D180	7.18	Enterovirus B	A0A291I899_9ENTO	GDTEEAVSNAVARVADTIASGPSNSTSIPA	no
40741	D000-D180	7.18	Enterovirus B	Q5VAL0_9ENTO	NAVEGVITRVADTIASGPSNSTEVPALTAV	no
40741	D000-D180	7.18	Enterovirus B	H9MI57_9ENTO	GAIVRVADTLHTGPSNNEAIPNLTAVETGH	no
40741	D000-D180	7.18	Enterovirus B	K4MW33_9ENTO	EAIDRAVVHVADTMRSGPSNSESIPALTAV	yes
40741	D000-D180	7.18	Enterovirus B	S5Q6Q0_9ENTO	RVADTIASGPSNSEQVPALTAVETGHTSQV	yes
40741	D000-D180	7.18	Enterovirus B	A0A075W7T3_9ENTO	DTPFITQTNLYQNDPAQALETAITRVADTI	no
40741	D000-D180	4.655	Human alphaherpesvirus 1	A0A2Z4H7Y9_HHV1	VLPPMNPVPASGTPAPAPPGDGSYLWIPAS	no
40741	D000-D180	4.655	Human alphaherpesvirus 1	Q703E2_HHV1	WLAPPERPDSPSTNGSGFEILSPTAPSVYP	yes
40741	D000-D180	4.655	Human alphaherpesvirus 1	A0A290Y3Q5_HHV2	QPQPQPQPQPQPQPQPQPQPQPQNGHVAPG	no
40741	D000-D180	4.655	Human alphaherpesvirus 1	A0A2U9AC12_HHV1	STIEGLLDLPDDDAPEDAGLAAPRLSFLPA	no
40741	D000-D180	4.655	Human alphaherpesvirus 1	NA	WHIPSIQDAATPYHPPATPNNMGLIAGAVG	yes
40741	D000-D180	4.655	Human alphaherpesvirus 1	TEG1_HHV2H	NTANAAPASPYIEAENPLYDWGGSALFSPP	no
40741	D000-D180	4.655	Human alphaherpesvirus 1	A0A290Y3W4_HHV2	GRVYEEIPWMRVYENVCVNTANAAPASPYI	no
40741	D000-D180	4.655	Human alphaherpesvirus 1	G8HBG0_HHV1	AAPASPYIEAENPLYDWGGSALFSPPGRTG	no
40741	D000-D180	4.655	Human alphaherpesvirus 1	A0A2Z4HE12_HHV1	HRPAPGSPPGIPEYAEDPYAISYGGQLDRY	no
40741	D000-D180	4.655	Human alphaherpesvirus 1	NA	TSASSGATTSGTTSTGSATATIPSIQDAAT	yes
40741	D000-D180	4.655	Human alphaherpesvirus 1	G8HBI7_HHV1	DPERPLLRSPGLLPEIAPNASLGVAHRRTG	no
40741	D000-D180	4.655	Human alphaherpesvirus 1	J9PH22_HHV1	SHGDPEDLDGAARAGEAGASYACPMPSSTT	no
40741	D000-D180	4.655	Human alphaherpesvirus 1	SCAF_HHV11	SGTPAPAPPGDGSYLWIPASHYNQLVAGHA	no
40741	D000-D180	4.655	Human alphaherpesvirus 1	B9VQJ7_HHV11	RRSRDEIGATGFTAEELDAMDREAARAISR	no
40741	D000-D180	4.655	Human alphaherpesvirus 1	L0N6N2_HHV1	QPRSPREPRPPREPRTPRTPREPRTARGSV	no
40741	D000-D180	4.655	Human alphaherpesvirus 1	A0A1U9ZM70_HHV2	PREPREPRVPRAPRDPRVPRDPRDPRQPRS	no
40741	D000-D180	4.655	Human alphaherpesvirus 1	NA	TSASSGATTSGTTSTGSATIPSIQDAATPY	yes
40741	D000-D180	4.655	Human alphaherpesvirus 1	RNB_HHV1M	EPRVPRPPREPREPRVPRASRDPRVPRDPR	no
40741	D000-D180	4.655	Human alphaherpesvirus 1	GD_HHV1A	YALADASLKMADPNRFRGKDLPVPDRLTDP	yes
40741	D000-D180	4.655	Human alphaherpesvirus 1	F8RCK2_HHV1	DTTISKPSEAVRPPTIPRTPRVPRESRVPR	no
40741	D000-D180	4.655	Human alphaherpesvirus 1	SCAF_HHV11	SQPEASNAEAGALVNASSAAHVDVDTARAA	no
40741	D000-D180	4.655	Human alphaherpesvirus 1	A0A0E3XUW6_HHV2	GSYLWIPASHYNQLVAGHAAPQPQPHSAFG	no
40741	D000-D180	4.655	Human alphaherpesvirus 1	A9ZMP2_HHV2	DDTSDWSYDDIPPRPKRARVNLRLTSSPDR	no
40741	D000-D180	4.655	Human alphaherpesvirus 1	NA	PLDGCGPLHPSWVSLMPPKQVPETVVDAAC	yes
40741	D000-D180	4.655	Human alphaherpesvirus 1	A0A0F7GVW1_HHV1	PPGISEYAEDPYAISYGGQLDRYGDSDGEP	no
40741	D000-D180	4.655	Human alphaherpesvirus 1	ICP27_HHV2H	RQAPPPLMTLAIAPPPADPRAPAPERKAPA	no
40741	D000-D180	4.655	Human alphaherpesvirus 1	NA	IPSIQDAATPYTSASSGATTSGTTSTGSAT	yes
40741	D000-D180	4.655	Human alphaherpesvirus 1	F8RDE5_HHV1	RVYEEIPWMRVYENVCMNTANAAPASPYIE	no
40741	D000-D180	4.655	Human alphaherpesvirus 1	D3YPK7_HHV1	RGEVRFVQYDESDYALYGGSSSEDDEHPEV	no
40741	D000-D180	4.655	Human alphaherpesvirus 1	NA	RSMAESDVVMEDVAIAERALGLSAFGVAGG	no
40741	D000-D180	4.655	Human alphaherpesvirus 1	A0A290Y4W2_HHV2	VGPRTYADVRDEINKRGREDREAARTAVHD	no
40741	D000-D180	4.655	Human alphaherpesvirus 1	A0A0X8E9T4_HHV1	NQLVAGHAAPQPQPHSAFGFPAAAGAVAYG	no
40741	D000-D180	4.655	Human alphaherpesvirus 1	TEG1_HHV2H	AASARERHAPYEDDESIYETVSEDGGRVYE	no
40741	D000-D180	4.655	Human alphaherpesvirus 1	A0A290Y3V3_HHV2	RPPPHSAPYGPPQGPASHAPTPPYAPAACP	no
40741	D000-D180	4.655	Human alphaherpesvirus 1	NA	IPSIQDAATPYIPSIQDAATPYIPSIQDAA	yes
40741	D000-D180	4.655	Human alphaherpesvirus 1	Q25BX1_HHV1	PAPGPAPTGDPKPRKNKKPKPPTPPRPAGD	yes
40741	D000-D180	4.655	Human alphaherpesvirus 1	NA	GVAGAILGMNNPTAPPHYPTAADQISPIHW	no
40741	D000-D180	4.655	Human alphaherpesvirus 1	GB_HHV2H	KKGTSALLSAKVTDMVMRKRRNTNYTQVPN	no
40741	D000-D180	4.655	Human alphaherpesvirus 1	A0A0S1TK61_HHV1	PRDPRQPRSPREPRSPREPRTPRTPREPRT	no
40741	D000-D180	4.655	Human alphaherpesvirus 1	A0A1C3J7F2_HHV1	VAMAHANALDDFDLDMLGDGDFPGPGFTPH	no
40741	D000-D180	4.655	Human alphaherpesvirus 1	NA	PSTQTRAPLPTEPAFPPAATGSQPEASNAE	no
40741	D000-D180	4.655	Human alphaherpesvirus 1	A0A1U9ZKC8_HHV2	PSEAVRPPTIPRTPRVPREPRVPRPPREPR	no
40741	D000-D180	4.655	Human alphaherpesvirus 1	A0A2Z4H8P8_HHV1	GRIYEEIPWMRVYENVCVNTANAAPASPYI	no
40741	D000-D180	4.655	Human alphaherpesvirus 1	A0A2U9A8G4_HHV1	VAASELYADWSSDSEGERDQVPWLAPPERP	yes
40741	D000-D180	4.655	Human alphaherpesvirus 1	G8HBI1_HHV1	ARLGAELKSHPSTPPKSRRRSSRTPMPSLT	no
40741	D000-D180	4.655	Human alphaherpesvirus 1	A0A290Y4M0_HHV2	PPASPHRPPAAPMPGSAPRPGPPASAAASG	no
40741	D000-D180	4.655	Human alphaherpesvirus 1	RNB_HHV1M	MSQTQPPAPVGPGDPDVYLKGVPSAGMHPR	no
40741	D000-D180	4.655	Human alphaherpesvirus 1	A0A0S1TER6_HHV1	AGPEAPRDLEVRDAGNSLPAPTPMDAQKPE	no
40741	D000-D180	4.655	Human alphaherpesvirus 1	A8U6E5_HHV2	AMARLGAELKSHPSTPPKSRRRSSRTPMPS	no
40741	D000-D180	4.655	Human alphaherpesvirus 1	A0A181ZHB1_HHV11	EAPRIGGRRAPRRLGGRFFLDMSAESTTGT	no
40741	D000-D180	4.655	Human alphaherpesvirus 1	F8RCK2_HHV1	REPRVPRAPRDPRVPRDPRDPRQPREPRPP	no
40741	D000-D180	4.655	Human alphaherpesvirus 1	NA	TSASSIPSIQDAATPYGATTSGTTSTGSAT	yes
40741	D000-D180	4.655	Human alphaherpesvirus 1	A0A110AX32_HHV2	MRGSRDGRHRPAPGSPPGIPEYAEDPYAIS	no
40741	D000-D180	4.655	Human alphaherpesvirus 1	G9I231_HHV2	HPRHLPDDDPIYDTVGGYDPEPAEDPVYST	no
40741	D000-D180	4.655	Human alphaherpesvirus 1	RNB_HHV1M	PTIPRTPRVPREPRVPRPPREPREPRVPRA	no
40741	D000-D180	4.655	Human alphaherpesvirus 1	G8HBH2_HHV1	PIVISDSPPASPHRPPAAPMPGSAPRPGPP	no
40741	D000-D180	4.655	Human alphaherpesvirus 1	US03_HHV2H	VDEDAPDDVAYPEEYAEELFLPGDATGPLI	no
40741	D000-D180	4.655	Human alphaherpesvirus 1	L0N460_HHV1	PAPLANNRDPIVISDSPPASPHRPPRAPMP	no
40741	D000-D180	6.746	Human betaherpesvirus 5	D2K4W3_HCMV	QETLPTNHEREILDLMRHSPDVPREAVMSP	no
40741	D000-D180	6.746	Human betaherpesvirus 5	NA	PSLKPTLGGKAVVGRPPSVPVSGSAPGRLS	yes
40741	D000-D180	6.746	Human betaherpesvirus 5	B9VXN3_HCMVT	DSLGEQPTTVPPPIDLSIPHVWMPPQTTPH	no
40741	D000-D180	6.746	Human betaherpesvirus 5	B8YE91_HCMVA	KGQKPNLLDRLRHRKNGYRHLKDSDEEENV	yes
40741	D000-D180	6.746	Human betaherpesvirus 5	A0A0G2ULI0_HCMV	AGSNQQQQQRYDELRDAIHELKRDLFAARQ	no
40741	D000-D180	6.746	Human betaherpesvirus 5	NA	PSEATQDRLAWVEDAANQSATQTVAARPTS	no
40741	D000-D180	6.746	Human betaherpesvirus 5	A0A0G2TZI7_HCMV	STPRAAVTQTASQNAADEVWALRDQTAESP	no
40741	D000-D180	6.746	Human betaherpesvirus 5	NA	APTPTFAGTQTPVNGNSPWAPTAPLPGDMN	yes
40741	D000-D180	6.746	Human betaherpesvirus 5	B8YE35_HCMVA	AAKKQNIYERIPYRPSRQKDNSPLIEPTGT	no
40741	D000-D180	6.746	Human betaherpesvirus 5	A0A0G2UKL5_HCMV	ILTPTPVNPSTAPAPAPTPTFAGTQTPVNG	yes
40741	D000-D180	6.746	Human betaherpesvirus 5	NA	ASTTPTYPAVTTVYPPSSTAKSSVSNAPPV	yes
40741	D000-D180	6.746	Human betaherpesvirus 5	A9YU18_HCMV	AGGLHDDGPGLDNDIMNEPMGLGGLGGGGG	yes
40741	D000-D180	6.746	Human betaherpesvirus 5	A0A0G2UKL5_HCMV	QTASRDAADEVWALRDQTAESPVEDSEEED	no
40741	D000-D180	6.746	Human betaherpesvirus 5	A0A0G2UKL5_HCMV	EKQVSGTPSTVPATLLQPQPASSKTTSSRN	no
40741	D000-D180	6.746	Human betaherpesvirus 5	A0A0R5E4E5_HCMV	ILDLMRYSPDVPREAVMSPTMVTIPPPQIP	no
40741	D000-D180	6.746	Human betaherpesvirus 5	A0A0G2UKL5_HCMV	SVPVSGSAPGRLSGTSRAASTTPTYPAVTT	no
40741	D000-D180	6.746	Human betaherpesvirus 5	A0A0G2UKL5_HCMV	ILKPGASAALQSRRSMGTAAVGSPVKSTTG	yes
40741	D000-D180	6.746	Human betaherpesvirus 5	A0A0G2UKL5_HCMV	SSPMTTTSTTQKPVLGKRVATPHASARAQT	yes
40741	D000-D180	6.746	Human betaherpesvirus 5	A0A0R5EDZ7_HCMV	EQPTLTFGAGVNVPAGTGAAILTPTPVNPS	yes
40741	D000-D180	6.746	Human betaherpesvirus 5	A0A2H4GF53_HCMV	GHTTPSSDYNNDVISPPSQTPKQSTPSRIR	no
40741	D000-D180	6.746	Human betaherpesvirus 5	A0A0G2TWF2_HCMV	DEEDTSIYLSSPPVPPVQVMAKRLPRPDTP	yes
40741	D000-D180	6.746	Human betaherpesvirus 5	A0A0G2UKL5_HCMV	GYPPNRQDPRFTDTLVDITDTETSAKPPVT	yes
40741	D000-D180	6.746	Human betaherpesvirus 5	A0A0G2UEZ1_HCMV	PTVSSQPPLQPTAMPGGPPDASPPAMPQMP	no
40741	D000-D180	6.746	Human betaherpesvirus 5	A0A0G2UKL5_HCMV	AARSAAVGYYDEEEKRRERQKRVDDEVVQR	no
40741	D000-D180	6.746	Human betaherpesvirus 5	A0A0G2U686_HCMV	VRRDSAWDVRPLTETRGDLFSGDEDSDSSD	yes
40741	D000-D180	6.746	Human betaherpesvirus 5	A0A0G2UKL5_HCMV	ETSAKPPVTTAYKFEQPTLTFGAGVNVPAG	yes
40741	D000-D180	6.746	Human betaherpesvirus 5	A1IKM1_HCMV	ASEALDPHAFHLLLNTYGRPIRLLRENTTQ	yes
40741	D000-D180	6.746	Human betaherpesvirus 5	A0A126NBE6_HCMV	VTSTPVQGRLEKQVSGTPSTVPATLLQHQP	no
40741	D000-D180	6.746	Human betaherpesvirus 5	A0A0G2UKL5_HCMV	TQTPVNGNSPWAPTAPLPGDMNPANWPRER	yes
40741	D000-D180	6.746	Human betaherpesvirus 5	A0A0A0PPF6_HCMV	IYERIPYRPSRQNDNSPLIEPTGTDDEEDE	no
40741	D000-D180	6.746	Human betaherpesvirus 5	A0A0G2U686_HCMV	SVSNAPPVASPSILKPGASAALQSRRSTGT	yes
40741	D000-D180	6.746	Human betaherpesvirus 5	A0A0G2U686_HCMV	VSGSAPGRLSGSSRAASTTPTYPAVTTVYP	yes
40741	D000-D180	6.746	Human betaherpesvirus 5	A0A0G2UKL5_HCMV	PTSGPLNIPQQQQRHAAFSLVSPQVTKASP	yes
40741	D000-D180	6.746	Human betaherpesvirus 5	A0A0G2UKL5_HCMV	ISPPSQTPEQSTPSRIRKAKLSSPMTTTST	yes
40741	D000-D180	6.746	Human betaherpesvirus 5	A0A0G2UKL5_HCMV	ASSARQPSASASVLSPTEDDVVSPATSPLS	no
40741	D000-D180	6.746	Human betaherpesvirus 5	D6NSA0_HCMV	PDTPRTPGQKKISQRPSTPGTKKPAAPLPF	no
40741	D000-D180	6.746	Human betaherpesvirus 5	A0A159B3D8_HCMV	STVPATLLQPQPVSSKTTSSRSVTSGAGTS	no
40741	D000-D180	6.746	Human betaherpesvirus 5	B8YEA0_HCMVA	SIPHVWMPPQTTPHDWKGSHTTSGLHRPHF	no
40741	D000-D180	6.746	Human betaherpesvirus 5	NA	NMDGPLPATPAWPSNGNVPTQTGAFTPTPA	no
40741	D000-D180	6.746	Human betaherpesvirus 5	A0A0G2TB22_HCMV	PERSTPSRIRKAKLSSPMTTTSTSQKPVLG	yes
40741	D000-D180	6.746	Human betaherpesvirus 5	F5HAB2_HCMV	GSGGTRDGPSAEEQQRRRQEQRHEERRKKS	no
40741	D000-D180	6.746	Human betaherpesvirus 5	A0A0G2TZI7_HCMV	SPPPAKSAPPSPVKGRGSRVGVPSLKPTLG	yes
40741	D000-D180	6.746	Human betaherpesvirus 5	Q9DXH5_HCMV	TVTSTPVQGRVEKQVSGTPSTVPATLLQPQ	no
40741	D000-D180	6.746	Human betaherpesvirus 5	V9PUE9_HCMV	HAKRSVSFNFPSGTWKGGQKTASNDTSTKI	no
40741	D000-D180	6.746	Human betaherpesvirus 5	A8T7I5_HCMV	DTSIYLSPPPVPPVQVVAKRLPRPDTPRTP	yes
40741	D000-D180	3.929	Human gammaherpesvirus 4	EBNA2_EBVG	ELQPTPSPPRMHLPVLHVPDQSMHPLTHQS	no
40741	D000-D180	3.929	Human gammaherpesvirus 4	K9USD2_EBVG	SQQPVQMLYPGIDELAQQHASGEGPGINPI	no
40741	D000-D180	3.929	Human gammaherpesvirus 4	NA	QHASGEGPGINPISKTELQAIMLALHEQNQ	no
40741	D000-D180	3.929	Human gammaherpesvirus 4	A0A0C7TX56_EBVG	PTPAHAIPAQPSSVVITPTSASFVIPRKKW	no
40741	D000-D180	3.929	Human gammaherpesvirus 4	LTP_EBVA8	APTSPITLDTARSQYYQTTFDIETPEMDFV	no
40741	D000-D180	3.929	Human gammaherpesvirus 4	A0A0B6VHN8_EBVG	PDYGDQGNVTQVGSEPISPEIGPFELSAAS	yes
40741	D000-D180	3.929	Human gammaherpesvirus 4	A0A0C7P5U3_EBVG	DPPDYGDQGNVKQVGYDPISPEIGPFELSA	yes
40741	D000-D180	3.929	Human gammaherpesvirus 4	A0A0C7T6Q6_EBVG	QPIEGPLVPEQQMFPGAPFSQVADVVRAPG	yes
40741	D000-D180	3.929	Human gammaherpesvirus 4	NA	QNQEHLALMIAQLETKSIPNIGPGEGSAHQ	no
40741	D000-D180	3.929	Human gammaherpesvirus 4	NA	PGEGPSTGPRGTSASATTATGASAGAGAGT	yes
40741	D000-D180	3.929	Human gammaherpesvirus 4	A0A2S1MZ75_EBVG	MESFEGEGDSIQSPDNARGDDVQNTGEHNQ	yes
40741	D000-D180	3.929	Human gammaherpesvirus 4	A0A0C7P5X8_EBVG	PPRQTPLPYAAPLPPFSHQAIATAPSYGPG	no
40741	D000-D180	3.929	Human gammaherpesvirus 4	A0A0S2YQH1_EBVG	SGPRGDRSEGPGPTRPGPPGIGPEGPLGQL	no
40741	D000-D180	3.929	Human gammaherpesvirus 4	A0A0C7T5F6_EBVG	VQQVGSDPMSPEIGPFELSAASEDDPQSGP	yes
40741	D000-D180	3.929	Human gammaherpesvirus 4	A0A0C7NTX7_EBVG	TAPTILSPLSQPSLTPPQPLMMPPRPTPPT	no
40741	D000-D180	3.929	Human gammaherpesvirus 4	A0A125S8W0_EBVG	PGRRPFFHPVGQADYFEYHQEGGPDGEPDM	yes
40741	D000-D180	3.929	Human gammaherpesvirus 4	A0A0B6VK89_EBVG	VITPTSASFVIPRKKWDLQDKTVTLHRSPL	no
40741	D000-D180	3.929	Human gammaherpesvirus 4	A0A0C7TL19_EBVG	TPPQPLMMPSRPTPPTPLPPTPLLTVLQRP	no
40741	D000-D180	3.929	Human gammaherpesvirus 4	A0A0X9A8T4_EBVG	QLPRTHVPFHRPPSVARLPPPVIPIPHQSP	no
40741	D000-D180	3.929	Human gammaherpesvirus 4	A0A2S1MTV3_EBVG	PHPHPPPAYFGLPGIFGPPPPVPPYYGSHL	no
40741	D000-D180	3.929	Human gammaherpesvirus 4	LTP_EBVG	PSPLPPQQQPLPSATPAPPPAQQLPPSATT	no
40741	D000-D180	3.929	Human gammaherpesvirus 4	NA	TSASAPGEGPSTGPRGTTATGASAGAGAGT	yes
40741	D000-D180	3.929	Human gammaherpesvirus 4	EBNA4_EBVG	IGPFELSAASEDDPQSGPVEENLDAAAREE	yes
40741	D000-D180	3.929	Human gammaherpesvirus 4	A0A2S1MU45_EBVG	TRETRRMRGSHSRVEHVPPETRETVAGGAW	no
40741	D000-D180	3.929	Human gammaherpesvirus 4	A0A0C7TPV1_EBVG	PHRRPVSKRPTHKPVTLGPFPIDPWRPKTT	no
40741	D000-D180	3.929	Human gammaherpesvirus 4	EBNA1_EBVG	RRPFFHPVGDADYFEYLQEGGPDGEPDVPP	yes
40741	D000-D180	3.929	Human gammaherpesvirus 4	EBNA2_EBVG	PRPTRPTTLPPTPLLTVLQRPTELQPTPSP	yes
40741	D000-D180	3.929	Human gammaherpesvirus 4	K9USD2_EBVG	PISKTELQAIMLALHEQNQEQKRAAQRAAG	yes
40741	D000-D180	3.929	Human gammaherpesvirus 4	EBNA3_EBVG	WEPSLTQAAGQAFAPVRPQHMPVEPVPVPT	yes
40741	D000-D180	3.929	Human gammaherpesvirus 4	A0A2D1LYW2_EBVG	PTILSPLSRPRLTPPQPLMIPPRPTPPSPL	no
40741	D000-D180	3.929	Human gammaherpesvirus 4	G3CKR0_EBVG	MMDPNSTSEDVKFTPDPYQVPFVQAFDQAT	yes
40741	D000-D180	3.929	Human gammaherpesvirus 4	A0A060A1C8_EBVG	APQPAPENAYQAYAAPQLFPVSDITQNQQT	yes
40741	D000-D180	3.929	Human gammaherpesvirus 4	A0A060A1C3_EBVG	PLSQGQLTAYHVSAAPTGSWFPAPQPAPEN	yes
40741	D000-D180	3.929	Human gammaherpesvirus 4	NA	TAQDFAQVFPVQYPDPTFKVDESTSNPDMM	no
40741	D000-D180	3.929	Human gammaherpesvirus 4	A0A2D1M0N0_EBVG	TVQTAAVVLACPGANQEQQLADIGAPQPAP	yes
40741	D000-D180	3.929	Human gammaherpesvirus 4	A0A125T0X5_EBVG	VSTAPTGSWFSAPQPAPENAYQAYAASQLF	yes
40741	D000-D180	8.121	Human respirovirus 3	A0A1X9QNP0_9MONO	MLSLFDTFNARRQENITKSAGGAIIPGHKN	no
40741	D000-D180	8.121	Human respirovirus 3	A0A2S1GIM0_9MONO	DAKNYQIMDPWEEESRDKSTNISSALNIIE	no
40741	D000-D180	8.121	Human respirovirus 3	A0A023PI71_9MONO	QIMDSWEEESRDKSTNISSALDIIEFILST	no
40741	D000-D180	8.121	Human respirovirus 3	A9Z0P2_9MONO	QDGESQSSIIQYAWAEGNRSDDGTEQATES	no
40741	D000-D180	8.121	Human respirovirus 3	A0A1V0E147_9MONO	IRDRLNKRLNDKKKQGSQPPANPTNRTNQD	no
40741	D000-D180	8.121	Human respirovirus 3	A0A1V0E286_9MONO	DNIKTEQQNIRDRLNKRLNDKNKQGSQPPA	no
40741	D000-D180	8.121	Human respirovirus 3	A0A346TKJ8_9MONO	IRDRLNKRLNDRKKQGSQPSTNPTNRTNQD	no
40741	D000-D180	8.121	Human respirovirus 3	A0A059QBX4_9MONO	SSALNIIEFILSTDPQEDISENDTINTRTQ	no
40741	D000-D180	8.121	Human respirovirus 3	A0A059QBV9_9MONO	HRADQEQDGEHQSSIIQYAWAEGNRSDDRT	no
40741	D000-D180	8.121	Human respirovirus 3	A0A059QAI9_9MONO	MESDAKNYQIMDSWEEESRDKSSNISSALN	no
40741	D000-D180	8.121	Human respirovirus 3	A0A286N6A6_9MONO	AKNYQIMDSWEEESRDKSTSISSALNIIEF	no
40741	D000-D180	8.121	Human respirovirus 3	A0A1V0E1C4_9MONO	ENRADQEQNGEPQSSIIQYAWAEENRSDDR	yes
40741	D000-D180	8.121	Human respirovirus 3	A0A1L7B8Q6_9MONO	QIMDSWEEESRDKPTNISSALNIIEFILST	no
40741	D000-D180	8.121	Human respirovirus 3	A0A2S1GI81_9MONO	ALNIIEFILSTDPQEDLPENDTINTRTQQL	no
40741	D000-D180	8.121	Human respirovirus 3	A0A023PGF2_9MONO	NIRDRLNKRLNEKKKQGSQLPTNPTNRTNQ	no
40741	D000-D180	8.121	Human respirovirus 3	A0A023PG05_9MONO	MESNAKNYQIMDSWEEESRDKSTNISSALN	no
40741	D000-D180	8.121	Human respirovirus 3	A0A2S1GIB2_9MONO	EEESRDKSTNISSALNIIEFILSTDPQEDL	no
40741	D000-D180	8.121	Human respirovirus 3	A0A1X9QNK3_9MONO	SSALNIIELILSTDPQEDLSENDTINTRTQ	no
40741	D000-D180	8.121	Human respirovirus 3	HN_PI3HT	SIKSEKAHESLLRDINNEFIGITEKIQMAS	no
40741	D000-D180	8.121	Human respirovirus 3	A0A2S1GIK6_9MONO	LFNTNKEGSLAFYTPDDITLNNSVALDPID	no
40741	D000-D180	8.121	Human respirovirus 3	J7EJG0_9MONO	SEKARESLIQDINNEFMEVTEKIQVASDNT	no
40741	D000-D180	8.121	Human respirovirus 3	A0A2H4T6H8_9MONO	EKARESLLQDINNEFMEVIEKIQVASDNTN	no
40741	D000-D180	8.121	Human respirovirus 3	A0A1V0E244_9MONO	RLNDKKKQSSQPPTNPTSRTNQDEIDDLFN	no
40741	D000-D180	8.121	Human respirovirus 3	FUS_PI3H4	TLNNSVALDPIDISIELNKAKSDLEESKEW	no
40741	D000-D180	8.121	Human respirovirus 3	A0A2Z4Z497_9MONO	DKKKQGSQPPTNLTNRANQDEIDDLFNAFG	no
40741	D000-D180	8.121	Human respirovirus 3	A0A023PI71_9MONO	SLESIGTPDTRSISVVTAATPDDEEEILMK	no
40741	D000-D180	3.883	Influenza A virus	M1_I57A1	AIGTHPSSSAGLKSDLLENLQAYQKRMGVQ	yes
40741	D000-D180	3.883	Influenza A virus	Q6E3Z4_9INFA	CATCEQIADSQHRSHRQMATITNPLIRHEN	no
40741	D000-D180	3.883	Influenza A virus	M1_I000F	NPLIRHENRMVLASTTAKAMEQMAGSSEQA	no
40741	D000-D180	3.883	Influenza A virus	M1_I66A0	RTIGTHPSSSAGLKDNLLENLQAYQKRMGV	yes
40741	D000-D180	3.883	Influenza A virus	Q0A065_9INFA	TVGTHPSSSTGLRDDLLENLQTYQKRMGVQ	no
40741	D000-D180	3.929	Norwalk virus	Q68103_9CALI	VKDGVSGLPDLSTVRQPPENNTAFSVPPLN	no
40741	D000-D180	3.929	Norwalk virus	A0A2U9GMI8_9CALI	YSVKNGVSGLPDLSTVRQPEESNTAFSVPP	no
40741	D000-D180	3.929	Norwalk virus	A0A2D1BSN8_9CALI	VVSYSVKDGVSGLPDLSTVRQPEESNTAFS	no
40741	D000-D180	3.929	Norwalk virus	A0A193PSA7_9CALI	ISGLPDLTTVPQPDATNTAFSVPPLSLREN	no
40741	D000-D180	3.929	Norwalk virus	A0A2Z5WB42_9CALI	PELTTVGQPPEANTAFSVPPLSQRENRDAK	no
40741	D000-D180	3.929	Norwalk virus	A0A2U9GM98_9CALI	GLPELSTVTQLEENSTAFSVPPLSQRENRD	no
40741	D000-D180	3.929	Norwalk virus	A0A2D1BG42_9CALI	EDEIVVSYSVKDGISGLPDLSTVRQPEESN	no
40741	D000-D180	3.929	Norwalk virus	A0A2R3BY86_9CALI	PKQPAPRDKPQKPPRPPTPELAKRIPPPPP	no
40741	D000-D180	3.929	Norwalk virus	A0A076JGM4_9CALI	YSVKDGVSGLPELITVRQPDEVNTAFSVPP	no
40741	D000-D180	3.929	Norwalk virus	D9U2H8_9CALI	GVSGLPELSTVTQLEESSTAFSVPPLSQRE	no
40741	D000-D180	3.929	Norwalk virus	B8Y9T7_9CALI	DGVSGLPELSTVRQPEETNTAFSVPPLNQR	no
40741	D000-D180	3.929	Norwalk virus	A0A0S2T0N5_9CALI	VGEGVSGLPDLTTVVQPDAQNTAYSVPPLS	no
40741	D000-D180	3.929	Norwalk virus	A0A2Z5WAN5_9CALI	YEVKSGISGLPELTTVPQPDVANTAFSVPP	no
40741	D000-D180	3.929	Norwalk virus	B5BTH9_9CALI	SYSAKDGISGLPELSTVRQPEEANTAFSVP	no
40741	D180-D360	6.278	Rhinovirus A	POLG_HRV1A	KLTHPGEAGRDVSQERDASLRQPSDDSWLN	no
40741	D180-D360	6.278	Rhinovirus A	G8IJF6_9ENTO	VFHDIFPGSKEPAVLSCRDPRLEVDLDESI	no
40741	D180-D360	6.278	Rhinovirus A	G8IQ72_9ENTO	SNSAPILDAAETGHTSGVQPEDTVETRYVQ	no
40741	D180-D360	6.278	Rhinovirus A	B9V452_9ENTO	GIKKRDLINKNTRDISKLKAALDKYGVDLP	no
40741	D180-D360	6.278	Rhinovirus A	F4YH24_9ENTO	GVWPHYLSDEDATAIDKPTQPDTSSNRIYT	no
40741	D180-D360	6.278	Rhinovirus A	Q6STD2_9ENTO	NYIDEVLNEVLVIPNIKESHSSISNSAPAL	no
[truncated: 25,108 more rows]

## Sheet: Supplementary Data 5
Supplementary Table 4: SISCAPA sample biodata
Sequencing Library ID	Sample Number	Date	Analyzed by SISCAPA?	Analyzed by PepSeq?	C-Reactive Protein spike?
	1	2011-01-01	yes	no	no
	2	2011-01-06	yes	no	no
	3	2011-01-08	yes	no	no
	4	2011-01-12	yes	no	no
	5	2011-01-20	yes	no	no
	6	2011-02-16	yes	no	no
	7	2011-02-19	yes	no	no
X573_3.28.2011_SISCAPA_2G	8	2011-03-28	yes	yes	no
	9	2011-04-11	yes	no	no
	10	2011-04-25	yes	no	no
	11	2011-04-26	yes	no	yes
	12	2011-04-28	yes	no	yes
	13	2011-04-30	yes	no	yes
X579_5.4.2011_SISCAPA_2H	14	2011-05-04	yes	yes	yes
X580_6.10.2011_SISCAPA_3A	15	2011-06-10	yes	yes	no
	16	2011-06-11	yes	no	no
	17	2011-06-12	yes	no	no
	18	2011-06-13	yes	no	no
	19	2011-06-14	yes	no	no
	20	2011-06-15	yes	no	no
	21	2011-06-16	yes	no	no
	22	2011-06-17	yes	no	no
	23	2011-06-18	yes	no	no
	24	2011-06-19	yes	no	no
	25	2011-06-20	yes	no	no
	26	2011-06-21	yes	no	no
	27	2011-06-22	yes	no	no
	28	2011-06-23	yes	no	no
	29	2011-06-24	yes	no	no
	30	2011-06-25	yes	no	no
	31	2011-06-26	yes	no	no
	32	2011-06-27	yes	no	no
	33	2011-06-28	yes	no	no
	34	2011-06-29	yes	no	no
	35	2011-06-30	yes	no	no
	36	2011-07-01	yes	no	no
	37	2011-07-02	yes	no	no
	38	2011-07-03	yes	no	no
	39	2011-07-04	yes	no	no
	40	2011-07-05	yes	no	no
	41	2011-07-06	yes	no	no
	42	2011-07-10	yes	no	no
	43	2011-07-12	yes	no	no
	44	2011-07-23	yes	no	no
	45	2011-08-06	yes	no	no
	46	2011-08-22	yes	no	no
	47	2011-08-27	yes	no	no
	48	2011-10-14	yes	no	no
	49	2011-10-24	yes	no	no
	50	2011-11-20	yes	no	no
	51	2011-12-03	yes	no	no
	52	2011-12-26	yes	no	no
	53	2012-01-22	yes	no	no
X619_2.14.2012_SISCAPA_3B	54	2012-02-14	yes	yes	no
	55	2012-02-22	yes	no	yes
	56	2012-02-23	yes	no	yes
	57	2012-03-03	yes	no	no
X623_3.24.2012_SISCAPA_3C	58	2012-03-24	yes	yes	no
	59	2012-04-11	yes	no	no
	60	2012-05-08	yes	no	no
	61	2012-06-22	yes	no	no
X627_8.8.2012_SISCAPA_3D	62	2012-08-08	yes	yes	yes
	63	2012-08-09	yes	no	yes
	64	2012-08-10	yes	no	yes
	65	2012-08-12	yes	no	yes
	66	2012-08-14	yes	no	yes
	67	2012-08-17	yes	no	yes
	68	2012-08-19	yes	no	yes
	69	2012-08-21	yes	no	no
X635_10.26.2012_SISCAPA_3E	70	2012-10-26	yes	yes	no
	71	2012-11-14	yes	no	no
	72	2012-11-26	yes	no	no
	73	2012-12-17	yes	no	no
	74	2012-12-31	yes	no	no
	75	2013-01-17	yes	no	no
	76	2013-01-23	yes	no	no
	77	2013-01-24	yes	no	yes
	78	2013-01-25	yes	no	yes
	79	2013-01-26	yes	no	yes
	80	2013-01-27	yes	no	yes
	81	2013-01-29	yes	no	no
	82	2013-02-03	yes	no	no
X648_2.22.2013_SISCAPA_3F	83	2013-02-22	yes	yes	no
	84	2013-03-08	yes	no	no
	85	2013-03-16	yes	no	no
	86	2013-03-31	yes	no	no
	87	2013-04-07	yes	no	no
	88	2013-04-27	yes	no	no
	89	2013-06-04	yes	no	yes
	90	2013-06-05	yes	no	yes
	91	2013-06-06	yes	no	yes
	92	2013-06-08	yes	no	yes
X658_6.24.2013_SISCAPA_3G	93	2013-06-24	yes	yes	no
	94	2013-08-17	yes	no	no
	95	2013-09-01	yes	no	no
X661_9.30.2013_SISCAPA_3H	96	2013-09-30	yes	yes	no
	97	2013-10-04	yes	no	no
	98	2013-10-21	yes	no	no
X664_11.3.2013_SISCAPA_4A	99	2013-11-03	yes	yes	no
	100	2013-11-04	yes	no	no
	101	2013-11-05	yes	no	no
	102	2013-11-14	yes	no	no
	103	2013-11-21	yes	no	no
	104	2013-12-07	yes	no	no
	105	2013-12-14	yes	no	no
X671_1.4.2014_SISCAPA_4B	106	2014-01-04	yes	yes	no
	107	2014-01-21	yes	no	no
	108	2014-02-03	yes	no	no
	109	2014-02-08	yes	no	no
	110	2014-02-09	yes	no	no
	111	2014-02-10	yes	no	no
	112	2014-02-11	yes	no	no
	113	2014-02-18	yes	no	no
	114	2014-02-20	yes	no	no
	115	2014-02-22	yes	no	no
	116	2014-02-25	yes	no	no
	117	2014-03-21	yes	no	no
	118	2014-03-22	yes	no	no
	119	2014-03-26	yes	no	no
	120	2014-04-02	yes	no	no
	121	2014-04-07	yes	no	no
	122	2014-04-15	yes	no	no
	123	2014-04-16	yes	no	no
	124	2014-04-25	yes	no	no
	125	2014-05-04	yes	no	no
	126	2014-05-09	yes	no	no
	127	2014-05-31	yes	no	no
	128	2014-06-01	yes	no	no
	129	2014-06-22	yes	no	no
	130	2014-07-01	yes	no	no
	131	2014-07-16	yes	no	no
	132	2014-08-03	yes	no	no
X698_8.5.2014_SISCAPA_4C	133	2014-08-05	yes	yes	no
	134	2014-08-06	yes	no	no
	135	2014-08-12	yes	no	no
	136	2014-08-25	yes	no	no
	137	2014-08-26	yes	no	no
	138	2014-08-27	yes	no	no
	139	2014-09-16	yes	no	no
	140	2014-09-18	yes	no	no
X706_9.19.2014_SISCAPA_4D	141	2014-09-19	yes	yes	no
	142	2014-09-20	yes	no	no
	143	2014-09-21	yes	no	no
	144	2014-09-23	yes	no	no
	145	2014-09-27	yes	no	no
	146	2014-10-13	yes	no	no
	147	2014-10-31	yes	no	no
	148	2014-11-03	yes	no	no
	149	2014-11-08	yes	no	no
	150	2014-11-13	yes	no	no
	151	2014-11-14	yes	no	no
	152	2014-12-23	yes	no	no
	153	2014-12-24	yes	no	no
	154	2014-12-27	yes	no	no
	155	2014-12-31	yes	no	no
	156	2015-01-14	yes	no	no
	157	2015-01-15	yes	no	no
	158	2015-01-16	yes	no	no
	159	2015-01-24	yes	no	no
	160	2015-02-06	yes	no	no
X886_3.6.2015_SISCAPA_4H	161	2015-03-06	yes	yes	no
	162	2015-03-16	yes	no	no
	163	2015-03-20	yes	no	yes
	164	2015-03-21	yes	no	yes
	165	2015-03-22	yes	no	yes
	166	2015-03-23	yes	no	yes
	167	2015-03-24	yes	no	yes
	168	2015-03-25	yes	no	yes
	169	2015-03-26	yes	no	yes
	170	2015-04-03	yes	no	no
	171	2015-04-03	yes	no	no
	172	2015-04-14	yes	no	no
X898_5.29.2015_SISCAPA_5A	173	2015-05-29	yes	yes	no
	174	2015-06-17	yes	no	no
	175	2015-06-25	yes	no	no
	176	2015-07-31	yes	no	no
	177	2015-08-06	yes	no	no
	178	2015-08-18	yes	no	no
X904_9.2.2015_SISCAPA_5B	179	2015-09-02	yes	yes	no
	180	2015-09-03	yes	no	no
	181	2015-09-21	yes	no	no
X907_9.22.2015_SISCAPA_5C	182	2015-09-22	yes	yes	no
	183	2015-10-13	yes	no	no
	184	2015-10-28	yes	no	no
	185	2015-11-07	yes	no	no
	186	2015-11-09	yes	no	no
	187	2015-11-12	yes	no	no
	188	2015-11-13	yes	no	no
	189	2015-11-14	yes	no	no
	190	2015-11-15	yes	no	yes
	191	2015-11-16	yes	no	yes
	192	2015-11-17	yes	no	no
	193	2015-11-18	yes	no	no
	194	2015-11-19	yes	no	no
	195	2015-11-21	yes	no	no
	196	2015-11-22	yes	no	no
	197	2015-11-24	yes	no	no
	198	2015-11-27	yes	no	no
	199	2015-11-30	yes	no	no
	200	2015-12-04	yes	no	no
	201	2015-12-08	yes	no	no
	202	2015-12-14	yes	no	no
	203	2015-12-21	yes	no	no
	204	2015-12-22	yes	no	no
	205	2015-12-28	yes	no	no
	206	2015-12-28	yes	no	no
	207	2015-12-29	yes	no	no
	208	2016-01-01	yes	no	no
	209	2016-01-06	yes	no	no
X935_1.13.2016_SISCAPA_5D	210	2016-01-13	yes	yes	no
	211	2016-01-06	yes	no	no
	212	2016-01-31	yes	no	no
	213	2016-02-05	yes	no	no
	214	2016-02-06	yes	no	no
	215	2016-02-06	yes	no	no
	216	2016-02-07	yes	no	no
	217	2016-02-08	yes	no	no
	218	2016-02-09	yes	no	no
	219	2016-02-17	yes	no	no
	220	2016-02-27	yes	no	no
	221	2016-03-01	yes	no	no
	222	2016-03-06	yes	no	no
	223	2016-03-13	yes	no	no
	224	2016-03-25	yes	no	no
	225	2016-04-14	yes	no	no
	226	2016-04-15	yes	no	no
	227	2016-04-16	yes	no	no
	228	2016-04-19	yes	no	no
	229	2016-05-05	yes	no	no
	230	2016-05-07	yes	no	no
	231	2016-05-10	yes	no	no
	232	2016-05-13	yes	no	no
	233	2016-05-19	yes	no	no
	234	2016-05-22	yes	no	no
	235	2016-05-30	yes	no	no
X1534_6.18.2016_SISCAPA_7H	236	2016-06-18	yes	yes	no
	237	2016-07-02	yes	no	no
	238	2016-07-09	yes	no	no
	239	2016-07-23	yes	no	no
	240	2016-08-07	yes	no	no
X1539_8.20.2016_SISCAPA_8A	241	2016-08-20	yes	yes	no
	242	2016-09-01	yes	no	yes
	243	2016-09-04	yes	no	yes
	244	2016-09-06	yes	no	yes
	245	2016-09-07	yes	no	yes
	246	2016-09-08	yes	no	yes
	247	2016-09-11	yes	no	yes
X1546_9.30.2016_SISCAPA_8B	248	2016-09-30	yes	yes	no
	249	2016-10-12	yes	no	no
	250	2016-10-17	yes	no	no
	251	2016-10-31	yes	no	no
	252	2016-11-15	yes	no	no
	253	2016-12-01	yes	no	no
	254	2016-12-19	yes	no	no
	255	2016-12-31	yes	no	no
	256	2017-01-14	yes	no	no
	257	2017-01-15	yes	no	no
	258	2017-01-20	yes	no	no
	259	2017-01-31	yes	no	yes
	260	2017-02-01	yes	no	yes
	261	2017-02-02	yes	no	yes
	262	2017-02-03	yes	no	yes
	263	2017-02-04	yes	no	yes
	264	2017-02-05	yes	no	yes
	265	2017-02-07	yes	no	no
	266	2017-02-14	yes	no	no
	267	2017-02-26	yes	no	no
X1566_2.27.2017_SISCAPA_8C	268	2017-02-27	yes	yes	no
	269	2017-03-01	yes	no	no
	270	2017-03-11	yes	no	no
	271	2017-04-11	yes	no	no
	272	2017-04-17	yes	no	no
	273	2017-05-07	yes	no	no
	274	2017-03-24	yes	no	no
	275	2017-07-30	yes	no	no
	276	2017-05-02	yes	no	no
	277	2017-05-05	yes	no	no
	278	2017-05-09	yes	no	no
	279	2017-05-11	yes	no	no
	280	2017-05-13	yes	no	no
	281	2017-05-14	yes	no	no
	282	2017-05-15	yes	no	no
	283	2017-05-16	yes	no	no
	284	2017-05-17	yes	no	no
	285	2017-05-17	yes	no	no
	286	2017-05-18	yes	no	no
	287	2017-05-19	yes	no	no
	288	2017-05-20	yes	no	no
	289	2017-05-21	yes	no	no
	290	2017-05-22	yes	no	no
	291	2017-05-23	yes	no	no
	292	2017-05-24	yes	no	no
	293	2017-05-25	yes	no	no
	294	2017-05-26	yes	no	no
	295	2017-05-27	yes	no	no
	296	2017-05-28	yes	no	no
	297	2017-05-29	yes	no	no
	298	2017-05-30	yes	no	no
	299	2017-05-31	yes	no	no
	300	2017-06-01	yes	no	no
	301	2017-06-02	yes	no	no
	302	2017-06-03	yes	no	no
	303	2017-06-04	yes	no	no
	304	2017-06-05	yes	no	no
	305	2017-06-06	yes	no	no
	306	2017-06-07	yes	no	no
	307	2017-06-08	yes	no	no
	308	2017-06-09	yes	no	no
	309	2017-06-10	yes	no	no
	310	2017-06-11	yes	no	no
	311	2017-06-12	yes	no	no
	312	2017-06-13	yes	no	no
	313	2017-06-14	yes	no	no
	314	2017-06-15	yes	no	no
	315	2017-06-16	yes	no	no
	316	2017-06-17	yes	no	no
	317	2017-06-18	yes	no	no
	318	2017-06-19	yes	no	no
	319	2017-06-20	yes	no	no
	320	2017-06-24	yes	no	no
	321	2017-06-25	yes	no	no
	322	2017-06-26	yes	no	no
	323	2017-06-27	yes	no	no
	324	2017-06-28	yes	no	no
	325	2017-06-29	yes	no	no
	326	2017-06-30	yes	no	no
	327	2017-07-01	yes	no	no
	328	2017-07-02	yes	no	no
	329	2017-07-03	yes	no	no
	330	2017-07-04	yes	no	no
	331	2017-07-05	yes	no	no
	332	2017-07-06	yes	no	no
	333	2017-07-07	yes	no	no
	334	2017-07-08	yes	no	no
	335	2017-07-09	yes	no	no
	336	2017-07-10	yes	no	no
	337	2017-07-11	yes	no	no
	338	2017-07-12	yes	no	no
	339	2017-07-13	yes	no	no
	340	2017-07-14	yes	no	no
	341	2017-07-15	yes	no	no
	342	2017-07-16	yes	no	no
	343	2017-07-17	yes	no	no
	344	2017-07-18	yes	no	no
	345	2017-07-19	yes	no	no
	346	2017-07-20	yes	no	no
	347	2017-07-21	yes	no	no
	348	2017-07-22	yes	no	no
	349	2017-07-23	yes	no	no
	350	2017-07-24	yes	no	no
	351	2017-07-25	yes	no	no
	352	2017-07-26	yes	no	no
	353	2017-07-27	yes	no	no
	354	2017-07-28	yes	no	no
	355	2017-07-29	yes	no	no
	356	2017-07-31	yes	no	no
	357	2017-08-01	yes	no	no
	358	2017-08-02	yes	no	no
	359	2017-08-03	yes	no	no
	360	2017-08-04	yes	no	no
	361	2017-08-05	yes	no	no
	362	2017-08-06	yes	no	no
	363	2017-08-07	yes	no	no
	364	2017-08-08	yes	no	no
	365	2017-08-09	yes	no	no
	366	2017-08-10	yes	no	no
	367	2017-08-11	yes	no	no
	368	2017-08-11	yes	no	no
	369	2017-08-12	yes	no	no
	370	2017-08-13	yes	no	no
	371	2017-08-13	yes	no	no
	372	2017-08-14	yes	no	no
	373	2017-08-15	yes	no	no
	374	2017-08-16	yes	no	no
	375	2017-08-17	yes	no	no
	376	2017-08-18	yes	no	no
	377	2017-08-19	yes	no	no
	378	2017-08-20	yes	no	no
	379	2017-08-21	yes	no	no

## Sheet: Supplementary Data 6
Supplementary Table 5: MyImmunity cohort biodata
Sequencing Library ID	Participant ID	Sex	Age
P2_6.23.19_5.8E_expt8	P02	Male	48-57
P2_7.1.19_5.8F_expt8	P02	Male	48-57
P2_7.7.19_5.8G_expt8	P02	Male	48-57
P2_7.16.19_5.8H_expt8	P02	Male	48-57
P2_7.26.19_5.9A_expt8	P02	Male	48-57
P2_7.31.19_5.11B_expt8	P02	Male	48-57
P2_8.8.19_5.11C_expt8	P02	Male	48-57
P2_8.17.19_5.11D_expt8	P02	Male	48-57
P2_8.30.19_5.11E_expt8	P02	Male	48-57
P3_9.17.19_5.8D_expt8	P03	Male	28-37
P3_10.2.19_P6.5D_expt8	P03	Male	28-37
P3_10.7.19_P6.5E_expt8	P03	Male	28-37
P3_10.17.19_P6.5F_expt8	P03	Male	28-37
P3_6.10.19_3.5C_expt11	P03	Male	28-37
P3_6.17.19_3.5D_expt11	P03	Male	28-37
P3_6.24.19_3.5E_expt11	P03	Male	28-37
P3_7.1.19_3.5F_expt11	P03	Male	28-37
P3_7.8.19_3.5G_expt11	P03	Male	28-37
P3_7.8.19_4.6C_expt11	P03	Male	28-37
P3_7.25.19_4.6D_expt11	P03	Male	28-37
P3_7.29.19_4.6E_expt11	P03	Male	28-37
P3_8.5.19_4.6F_expt11	P03	Male	28-37
P3_8.12.19_4.6G_expt11	P03	Male	28-37
P3_11.18.19_7.3B_expt13	P03	Male	28-37
P3_1.17.20_7.10C_expt13	P03	Male	28-37
P3_7.8.19_4.6C_expt13	P03	Male	28-37
P3_7.25.19_4.6D_expt13	P03	Male	28-37
P3_7.29.19_4.6E_expt13	P03	Male	28-37
P3_8.5.19_4.6F_expt13	P03	Male	28-37
P5_7.22.19_5.2A_expt8	P05	Female	38-47
P5_7.28.19_5.2B_expt8	P05	Female	38-47
P5_8.5.19_5.2C_expt8	P05	Female	38-47
P5_8.15.19_5.2D_expt8	P05	Female	38-47
P5_8.26.19_5.2E_expt8	P05	Female	38-47
P5_6.10.19_3.5H_expt11	P05	Female	38-47
P5_6.17.19_3.6A_expt11	P05	Female	38-47
P5_6.25.19_3.6B_expt11	P05	Female	38-47
P5_7.5.19_3.6C_expt11	P05	Female	38-47
P5_7.15.19_3.6D_expt11	P05	Female	38-47
P7_8.2.19_5.10E_expt8	P07	Male	18-27
P7_8.8.19_5.10F_expt8	P07	Male	18-27
P7_8.19.19_5.10G_expt8	P07	Male	18-27
P7_8.29.19_5.10H_expt8	P07	Male	18-27
P7_9.5.19_5.11A_expt8	P07	Male	18-27
P7_9.20.19_5.12D_expt8	P07	Male	18-27
P7_10.22.19_P6.9C_expt8	P07	Male	18-27
P7_6.22.19_4.9D_expt11	P07	Male	18-27
P7_7.4.19_4.9E_expt11	P07	Male	18-27
P7_7.12.19_4.9F_expt11	P07	Male	18-27
P7_7.20.19_4.9G_expt11	P07	Male	18-27
P7_7.26.19_4.9H_expt11	P07	Male	18-27
P7_11.1.19_7.1D_expt13	P07	Male	18-27
P7_11.20.19_7.3D_expt13	P07	Male	18-27
P7_12.20.19_7.8C_expt13	P07	Male	18-27
P7_7.4.19_4.9E_expt13	P07	Male	18-27
P7_7.12.19_4.9F_expt13	P07	Male	18-27
P7_7.20.19_4.9G_expt13	P07	Male	18-27
P7_7.26.19_4.9H_expt13	P07	Male	18-27
P8_7.29.19_5.9B_expt8	P08	Female	38-47
P8_8.2.19_5.9C_expt8	P08	Female	38-47
P8_8.9.19_5.9D_expt8	P08	Female	38-47
P8_8.16.19_5.9E_expt8	P08	Female	38-47
P8_8.23.19_5.9F_expt8	P08	Female	38-47
P8_6.13.19_3.6E_expt11	P08	Female	38-47
P8_6.23.19_3.6F_expt11	P08	Female	38-47
P8_6.28.19_3.6G_expt11	P08	Female	38-47
P8_7.7.19_3.6H_expt11	P08	Female	38-47
P8_7.12.19_3.7A_expt11	P08	Female	38-47
P10_9.16.19_5.8C_expt8	P10	Female	38-47
P10_10.18.19_P6.5G_expt8	P10	Female	38-47
P10_6.10.19_3.7B_expt11	P10	Female	38-47
P10_6.17.19_3.7C_expt11	P10	Female	38-47
P10_6.24.19_3.7D_expt11	P10	Female	38-47
P10_6.30.19_3.7E_expt11	P10	Female	38-47
P10_7.8.19_3.7F_expt11	P10	Female	38-47
P10_7.15.19_4.5A_expt11	P10	Female	38-47
P10_7.22.19_4.5B_expt11	P10	Female	38-47
P10_7.29.19_4.5C_expt11	P10	Female	38-47
P10_8.5.19_4.5D_expt11	P10	Female	38-47
P10_11.18.19_7.3F_expt13	P10	Female	38-47
P10_11.18.19_7.3H_expt13	P10	Female	38-47
P10_12.16.19_7.8D_expt13	P10	Female	38-47
P10_12.16.19_7.8E_expt13	P10	Female	38-47
P10_7.15.19_4.5A_expt13	P10	Female	38-47
P10_7.22.19_4.5B_expt13	P10	Female	38-47
P10_7.29.19_4.5C_expt13	P10	Female	38-47
P10_8.5.19_4.5D_expt13	P10	Female	38-47
P10_8.12.19_4.5E_expt13	P10	Female	38-47
P11_10.28.19_P6.11C_expt8	P11	Female	28-37
P11_9.23.19_P5.12E_expt8	P11	Female	28-37
P11_6.10.19_3.7G_expt11	P11	Female	28-37
P11_6.17.19_3.7H_expt11	P11	Female	28-37
P11_6.24.19_3.8A_expt11	P11	Female	28-37
P11_7.1.19_3.8B_expt11	P11	Female	28-37
P11_7.8.19_3.8C_expt11	P11	Female	28-37
P11_7.15.19_4.5F_expt11	P11	Female	28-37
P11_7.22.19_4.5G_expt11	P11	Female	28-37
P11_7.29.19_4.5H_expt11	P11	Female	28-37
P11_8.5.19_4.6A_expt11	P11	Female	28-37
P11_8.12.19_4.6B_expt11	P11	Female	28-37
P11_11.25.19_7.3E_expt13	P11	Female	28-37
P11_12.24.19_7.8H_expt13	P11	Female	28-37
P11_7.15.19_4.5F_expt13	P11	Female	28-37
P11_7.22.19_4.5G_expt13	P11	Female	28-37
P11_7.29.19_4.5H_expt13	P11	Female	28-37
P11_8.5.19_4.6A_expt13	P11	Female	28-37
P11_8.12.19_4.6B_expt13	P11	Female	28-37
P13_6.19.19_3.10C_expt11	P13	Female	18-27
P13_7.3.19_3.10D_expt11	P13	Female	18-27
P13_7.9.19_3.10E_expt11	P13	Female	18-27
P13_7.17.19_3.10F_expt11	P13	Female	18-27
P13_7.25.19_3.10G_expt11	P13	Female	18-27
P14_7.25.19_5.5G_expt8	P14	Male	58+
P14_8.4.19_5.5H_expt8	P14	Male	58+
P14_8.11.19_5.6A_expt8	P14	Male	58+
P14_8.26.19_5.6B_expt8	P14	Male	58+
P14_9.9.19_5.6C_expt8	P14	Male	58+
P14_6.14.19_3.10H_expt11	P14	Male	58+
P14_6.25.19_3.11A_expt11	P14	Male	58+
P14_7.1.19_3.11B_expt11	P14	Male	58+
P14_7.8.19_3.11C_expt11	P14	Male	58+
P14_7.17.19_3.11D_expt11	P14	Male	58+
P15_6.17.19_3.8D_expt11	P15	Female	58+
P15_6.24.19_3.8E_expt11	P15	Female	58+
P15_7.1.19_3.8F_expt11	P15	Female	58+
P15_7.8.19_3.8G_expt11	P15	Female	58+
P15_7.15.19_3.8H_expt11	P15	Female	58+
P15_7.22.19_4.4D_expt11	P15	Female	58+
P15_7.29.19_4.4E_expt11	P15	Female	58+
P15_8.5.19_4.4F_expt11	P15	Female	58+
P15_8.12.19_4.4G_expt11	P15	Female	58+
P15_8.19.19_4.4H_expt11	P15	Female	58+
P15_7.22.19_4.4D_expt13	P15	Female	58+
P15_7.29.19_4.4E_expt13	P15	Female	58+
P15_8.12.19_4.4G_expt13	P15	Female	58+
P15_8.19.19_4.4H_expt13	P15	Female	58+
P16_8.6.19_P5.1A_expt8	P16	Male	28-37
P16_8.13.19_5.1B_expt8	P16	Male	28-37
P16_8.20.19_5.1C_expt8	P16	Male	28-37
P16_9.26.19_P6.5H_expt8	P16	Male	28-37
P16_6.12.19_3.11E_expt11	P16	Male	28-37
P16_6.19.19_3.11F_expt11	P16	Male	28-37
P16_6.26.19_3.11G_expt11	P16	Male	28-37
P16_7.5.19_3.11H_expt11	P16	Male	28-37
P16_7.19.19_4.12G_expt11	P16	Male	28-37
P16_7.29.19_4.12H_expt11	P16	Male	28-37
P16_10.24.19_7.1E_expt13	P16	Male	28-37
P16_11.4.19_7.1F_expt13	P16	Male	28-37
P16_12.3.19_7.4A_expt13	P16	Male	28-37
P16_12.11.19_7.4B_expt13	P16	Male	28-37
P16_7.19.19_4.12G_expt13	P16	Male	28-37
P16_7.29.19_4.12H_expt13	P16	Male	28-37
P17_7.22.19_5.2F_expt8	P17	Male	18-27
P17_7.29.19_5.2G_expt8	P17	Male	18-27
P17_8.5.19_5.2H_expt8	P17	Male	18-27
P17_8.12.19_5.3A_expt8	P17	Male	18-27
P17_8.19.19_5.3B_expt8	P17	Male	18-27
P17_6.17.19_3.9A_expt11	P17	Male	18-27
P17_6.25.19_3.9B_expt11	P17	Male	18-27
P17_7.1.19_3.9C_expt11	P17	Male	18-27
P17_7.8.19_3.9D_expt11	P17	Male	18-27
P17_7.15.19_3.9E_expt11	P17	Male	18-27
P17_7.18.19_3.9A_expt13	P17	Male	18-27
P18_9.16.19_5.9G_expt8	P18	Female	38-47
P18_6.11.19_3.9F_expt11	P18	Female	38-47
P18_6.18.19_3.9G_expt11	P18	Female	38-47
P18_6.25.19_3.9H_expt11	P18	Female	38-47
P18_7.2.19_3.10A_expt11	P18	Female	38-47
P18_7.9.19_3.10B_expt11	P18	Female	38-47
P18_7.16.19_4.6H_expt11	P18	Female	38-47
P18_7.23.19_4.7A_expt11	P18	Female	38-47
P18_7.30.19_4.7B_expt11	P18	Female	38-47
P18_8.6.19_4.7C_expt11	P18	Female	38-47
P18_8.14.19_4.7D_expt11	P18	Female	38-47
P18_11.14.19_7.3C_expt13	P18	Female	38-47
P18_12.19.19_7.8A_expt13	P18	Female	38-47
P18_7.16.19_4.6H_expt13	P18	Female	38-47
P18_7.23.19_4.7A_expt13	P18	Female	38-47
P18_7.30.19_4.7B_expt13	P18	Female	38-47
P18_8.6.19_4.7C_expt13	P18	Female	38-47
P18_8.14.19_4.7D_expt13	P18	Female	38-47
P21_7.26.19_P6.6B_expt8	P21	Female	18-27
P21_8.3.19_P6.6C_expt8	P21	Female	18-27
P21_8.10.19_P6.6D_expt8	P21	Female	18-27
P21_8.20.19_P6.6E_expt8	P21	Female	18-27
P21_9.23.19_P6.6F_expt8	P21	Female	18-27
P21_6.17.19_3.12B_expt11	P21	Female	18-27
P21_6.29.19_3.12C_expt11	P21	Female	18-27
P21_7.6.19_3.12D_expt11	P21	Female	18-27
P21_7.13.19_3.12E_expt11	P21	Female	18-27
P21_7.22.19_3.12F_expt11	P21	Female	18-27
P21_7.13.19_3.12E_expt13	P21	Female	18-27
P21_7.22.19_3.12F_expt13	P21	Female	18-27
P23_9.10.19_P6.1A_expt8	P23	Female	38-47
P23_9.17.19_P6.1B_expt8	P23	Female	38-47
P23_9.26.19_P6.1C_expt8	P23	Female	38-47
P23_8.19.19_P5.12G_expt8	P23	Female	38-47
P23_8.27.19_P5.12H_expt8	P23	Female	38-47
P23_7.11.19_4.7F_expt11	P23	Female	38-47
P23_7.18.19_4.7G_expt11	P23	Female	38-47
P23_7.26.19_4.7H_expt11	P23	Female	38-47
P23_8.1.19_4.8A_expt11	P23	Female	38-47
P23_7.11.19_4.7F_expt13	P23	Female	38-47
P23_7.18.19_4.7G_expt13	P23	Female	38-47
P23_7.26.19_4.7H_expt13	P23	Female	38-47
P23_8.1.19_4.8A_expt13	P23	Female	38-47
P24_8.5.19_5.6D_expt8	P24	Male	48-57
P24_8.12.19_5.6E_expt8	P24	Male	48-57
P24_8.19.19_5.6F_expt8	P24	Male	48-57
P24_8.27.19_5.6G_expt8	P24	Male	48-57
P24_9.3.19_5.6H_expt8	P24	Male	48-57
P24_9.27.19_P6.1D_expt8	P24	Male	48-57
P24_10.30.19_P6.11D_expt8	P24	Male	48-57
P24_7.1.19_4.8B_expt11	P24	Male	48-57
P24_7.8.19_4.8C_expt11	P24	Male	48-57
P24_7.15.19_4.8D_expt11	P24	Male	48-57
P24_7.22.19_4.8E_expt11	P24	Male	48-57
P24_7.29.19_4.8F_expt11	P24	Male	48-57
P24_12.2.19_7.4E_expt13	P24	Male	48-57
P24_1.3.20_7.8G_expt13	P24	Male	48-57
P24_7.1.19_4.8B_expt13	P24	Male	48-57
P24_7.8.19_4.8C_expt13	P24	Male	48-57
P24_7.15.19_4.8D_expt13	P24	Male	48-57
P24_7.22.19_4.8E_expt13	P24	Male	48-57
P24_7.29.19_4.8F_expt13	P24	Male	48-57
P25_8.5.19_5.9H_expt8	P25	Female	38-47
P25_8.12.19_5.10A_expt8	P25	Female	38-47
P25_8.20.19_5.10B_expt8	P25	Female	38-47
P25_8.26.19_5.10C_expt8	P25	Female	38-47
P25_9.3.19_5.10D_expt8	P25	Female	38-47
P25_9.26.19_P6.1E_expt8	P25	Female	38-47
P25_10.28.19_P6.11E_expt8	P25	Female	38-47
P25_7.1.19_3.12G_expt11	P25	Female	38-47
P25_7.8.19_3.12H_expt11	P25	Female	38-47
P25_7.29.19_4.3C_expt11	P25	Female	38-47
P25_11.27.19_7.4C_expt13	P25	Female	38-47
P25_12.26.19_7.8B_expt13	P25	Female	38-47
P25_7.1.19_3.12G_expt13	P25	Female	38-47
P25_7.8.19_3.12H_expt13	P25	Female	38-47
P25_7.29.19_4.3C_expt13	P25	Female	38-47
P26_8.19.19_P6.1F_expt8	P26	Female	28-37
P26_8.26.19_P6.1G_expt8	P26	Female	28-37
P26_9.5.19_P6.1H_expt8	P26	Female	28-37
P26_9.17.19_P6.2A_expt8	P26	Female	28-37
P26_9.27.19_P6.2B_expt8	P26	Female	28-37
P26_7.15.19_4.8G_expt11	P26	Female	28-37
P26_7.22.19_4.8H_expt11	P26	Female	28-37
P26_7.29.19_4.9A_expt11	P26	Female	28-37
P26_8.7.19_4.9B_expt11	P26	Female	28-37
P26_8.12.19_4.9C_expt11	P26	Female	28-37
P26_7.15.19_4.8G_expt13	P26	Female	28-37
P26_7.22.19_4.8H_expt13	P26	Female	28-37
P26_7.29.19_4.9A_expt13	P26	Female	28-37
P26_8.7.19_4.9B_expt13	P26	Female	28-37
P26_8.12.19_4.9C_expt13	P26	Female	28-37
P27_7.19.19_5.1D_expt8	P27	Female	28-37
P27_7.26.19_5.1E_expt8	P27	Female	28-37
P27_8.2.19_5.1F_expt8	P27	Female	28-37
P27_8.9.19_5.1G_expt8	P27	Female	28-37
P27_8.16.19_5.1H_expt8	P27	Female	28-37
P27_9.4.19_P6.6G_expt8	P27	Female	28-37
P27_9.11.19_P6.6H_expt8	P27	Female	28-37
P27_9.18.19_P6.7A_expt8	P27	Female	28-37
P27_9.25.19_P6.7B_expt8	P27	Female	28-37
P27_10.5.19_P6.7C_expt8	P27	Female	28-37
P29_7.29.19_5.3C_expt8	P29	Male	38-47
P29_8.9.19_5.3D_expt8	P29	Male	38-47
P29_8.12.19_5.3E_expt8	P29	Male	38-47
P29_8.19.19_5.3F_expt8	P29	Male	38-47
P29_8.27.19_5.3G_expt8	P29	Male	38-47
P29_9.6.19_P6.9D_expt8	P29	Male	38-47
P29_9.13.19_P6.9E_expt8	P29	Male	38-47
P29_9.19.19_P6.9F_expt8	P29	Male	38-47
P29_9.27.19_P6.9G_expt8	P29	Male	38-47
P29_10.17.19_P6.9H_expt8	P29	Male	38-47
P30_7.22.19_5.3H_expt8	P30	Female	18-27
P30_7.29.19_5.4A_expt8	P30	Female	18-27
P30_8.5.19_5.4B_expt8	P30	Female	18-27
P30_8.13.19_5.4C_expt8	P30	Female	18-27
P30_8.20.19_5.4D_expt8	P30	Female	18-27
P30_8.26.19_P6.2C_expt8	P30	Female	18-27
P30_9.4.19_P6.2D_expt8	P30	Female	18-27
P30_9.9.19_P6.2E_expt8	P30	Female	18-27
P30_9.16.19_P6.2F_expt8	P30	Female	18-27
P30_9.23.19_P6.2G_expt8	P30	Female	18-27
P31_7.20.19_P6.7D_expt8	P31	Female	58+
P31_7.28.19_P6.7E_expt8	P31	Female	58+
P31_8.6.19_P6.7F_expt8	P31	Female	58+
P31_9.18.19_P6.7G_expt8	P31	Female	58+
P31_9.25.19_P6.7H_expt8	P31	Female	58+
P31_8.13.19_P6.8A_expt8	P31	Female	58+
P31_8.1.19_P6.8B_expt8	P31	Female	58+
P31_8.28.19_P6.8C_expt8	P31	Female	58+
P31_9.5.19_P6.8D_expt8	P31	Female	58+
P31_9.12.19_P6.8E_expt8	P31	Female	58+
P32_8.20.19_7.1G_expt13	P32	Female	38-47
P32_8.27.19_7.1H_expt13	P32	Female	38-47
P32_9.8.19_7.2A_expt13	P32	Female	38-47
P32_10.19.19_7.2B_expt13	P32	Female	38-47
P32_10.29.19_7.2C_expt13	P32	Female	38-47
P34_7.24.19_5.5B_expt8	P34	Female	38-47
P34_7.31.19_5.5C_expt8	P34	Female	38-47
P34_8.7.19_5.5D_expt8	P34	Female	38-47
P34_8.15.19_5.5E_expt8	P34	Female	38-47
P34_8.21.19_5.5F_expt8	P34	Female	38-47
P34_8.30.19_P6.4G_expt8	P34	Female	38-47
P34_9.5.19_P6.4H_expt8	P34	Female	38-47
P34_9.13.19_P6.5A_expt8	P34	Female	38-47
P34_9.19.19_P6.5B_expt8	P34	Female	38-47
P34_9.29.19_P6.5C_expt8	P34	Female	38-47
P34_10.27.19_7.2D_expt13	P34	Female	38-47
P34_12.3.19_7.4D_expt13	P34	Female	38-47
P34_1.15.20_7.10D_expt13	P34	Female	38-47
P35_7.26.19_P6.10A_expt8	P35	Female	28-37
P35_8.2.19_P6.10B_expt8	P35	Female	28-37
P35_9.15.19_P6.10C_expt8	P35	Female	28-37
P35_10.4.19_P6.10D_expt8	P35	Female	28-37
P35_10.12.19_P6.10E_expt8	P35	Female	28-37
P35_10.19.19_7.10E_expt13	P35	Female	28-37
P35_11.2.19_7.10F_expt13	P35	Female	28-37
P35_11.9.19_7.10G_expt13	P35	Female	28-37
P35_11.17.19_7.10H_expt13	P35	Female	28-37
P35_11.27.19_7.11A_expt13	P35	Female	28-37
P36_7.21.19_5.4E_expt8	P36	Female	18-27
P36_7.31.19_5.4F_expt8	P36	Female	18-27
P36_8.8.19_5.4G_expt8	P36	Female	18-27
P36_8.17.19_5.4H_expt8	P36	Female	18-27
P36_8.24.19_5.5A_expt8	P36	Female	18-27
P36_9.1.19_P6.8F_expt8	P36	Female	18-27
P36_9.9.19_P6.8G_expt8	P36	Female	18-27
P36_9.14.19_P6.8H_expt8	P36	Female	18-27
P36_9.25.19_P6.9A_expt8	P36	Female	18-27
P36_10.4.19_P6.9B_expt8	P36	Female	18-27
P37_7.30.19_P6.2H_expt8	P37	Male	18-27
P37_8.4.19_P6.3A_expt8	P37	Male	18-27
P37_8.15.19_P6.3B_expt8	P37	Male	18-27
P37_8.22.19_P6.3C_expt8	P37	Male	18-27
P37_9.3.19_P6.3D_expt8	P37	Male	18-27
P38_7.30.19_5.7A_expt8	P38	Female	18-27
P38_8.6.19_5.7B_expt8	P38	Female	18-27
P38_8.14.19_5.7C_expt8	P38	Female	18-27
P38_8.20.19_5.7D_expt8	P38	Female	18-27
P38_9.3.19_5.7E_expt8	P38	Female	18-27
P40_8.21.19_7.2E_expt13	P40	Female	18-27
P40_9.4.19_7.2F_expt13	P40	Female	18-27
P40_9.12.19_7.2G_expt13	P40	Female	18-27
P40_9.17.19_7.2H_expt13	P40	Female	18-27
P40_10.14.19_7.3A_expt13	P40	Female	18-27
P41_9.14.19_P6.10F_expt8	P41	Female	48-57
P41_9.21.19_P6.10G_expt8	P41	Female	48-57
P41_9.28.19_P6.10H_expt8	P41	Female	48-57
P41_10.5.19_P6.11A_expt8	P41	Female	48-57
P41_10.12.19_P6.11B_expt8	P41	Female	48-57
P41_10.19.19_7.4F_expt13	P41	Female	48-57
P41_10.27.19_7.4G_expt13	P41	Female	48-57
P41_11.3.19_7.4H_expt13	P41	Female	48-57
P41_11.11.19_7.5A_expt13	P41	Female	48-57
P41_11.19.19_7.5B_expt13	P41	Female	48-57
